# Supplementary material for: Genome-Wide Transcriptional Profiling Reveals MicroRNA-Correlated Genes and Biological Processes in Human Lymphoblastoid Cell Lines
Source: PLoS One. 2009 Jun 11;4(6):e5878. doi: 10.1371/journal.pone.0005878 (PMC2691578; doi:10.1371/journal.pone.0005878)
Supplement: Table S2 — Pairwise correlation coefficient r values between 366 miRNAs and 14,174 mRNAs. (19.72 MB ZIP) [file pone.0005878.s002.zip]

Archive with 1 entries (1 files):
- pone.0005878.s002.txt
