# Supplementary material for: Genome-Wide Transcriptional Profiling Reveals MicroRNA-Correlated Genes and Biological Processes in Human Lymphoblastoid Cell Lines
Source: PLoS One. 2009 Jun 11;4(6):e5878. doi: 10.1371/journal.pone.0005878 (PMC2691578; doi:10.1371/journal.pone.0005878)
Supplement: Table S2 — Pairwise correlation coefficient r values between 366 miRNAs and 14,174 mRNAs. (19.72 MB ZIP) [file pone.0005878.s002.zip › pone.0005878.s002.txt]

Probe ID	Accession	Symbol	HS_100	HS_106	HS_110	HS_113	HS_116	HS_119	HS_120	HS_126	HS_130	HS_132.1	HS_138	HS_139	HS_142.1	HS_143	HS_145.1	HS_149	HS_150	HS_151.1	HS_152	HS_163	HS_164	HS_166.1	HS_168	HS_169	HS_17	HS_170	HS_175	HS_176	HS_177	HS_184	HS_186	HS_188	HS_19	HS_192.1	HS_196.1	HS_2	HS_20	HS_200	HS_203	HS_204.1	HS_210	HS_214.1	HS_215	HS_219	HS_22.1	HS_239	HS_24
10008	NM_001008234	LOC400657	0.1246	0.0402437	0.00669221	-0.038367	-0.138306	-0.00888175	0.0873527	0.156876	0.130905	0.0524516	-0.0484671	0.119885	-0.0323416	0.148307	0.223155	-0.0285714	0.10208	0.00646176	-0.0204806	-0.027131	0.0872783	0.166946	0.00213196	0.114171	-0.110384	-0.116549	0.00472488	-0.0438161	-0.255777	-0.0324158	-0.179497	-0.00204969	-0.0188752	-0.0941041	-0.10845	0.00159694	-0.0780271	0.0876408	0.0783731	0.0530952	-0.0770057	-0.276587	0.0553402	-0.238532	0.170319	0.173273	-0.00681571
10021	NM_001256	CDC27	0.0465141	0.0812364	0.0727006	-0.0249579	-0.0107174	0.190731	0.0985969	-0.0346464	0.0738655	0.0696062	0.0736555	0.157429	0.149229	-0.00899703	0.0285066	-0.0871136	0.291037	0.0544434	0.0337337	0.0381695	0.154776	0.0746527	0.143961	0.0842662	0.00190971	0.043207	-0.0380625	0.0788657	-0.0274438	0.204513	-0.0772694	-0.151784	0.273621	-0.0709814	-0.068955	-0.0034573	0.0733021	-0.15211	0.0866047	0.275156	0.195325	0.0703547	-0.101947	-0.20908	0.0034161	0.152283	-0.0944487
10025	NM_000574	CD55	-0.272425	-0.169181	-0.0809815	0.0800102	-0.0501134	-0.19595	-0.0599747	-0.0999798	-0.260048	-0.0940704	0.0116229	-0.124676	-0.0560483	-0.0654075	-0.319368	-0.00272462	-0.129022	0.0910984	0.113475	-0.179974	-0.0996255	-0.271158	-0.075203	0.0237974	-0.078973	-0.0467959	-0.0254271	0.00759765	0.0555379	-0.0321359	0.165133	0.0255264	-0.115523	0.232692	0.0154834	0.00246127	0.0786197	0.0013335	-0.0302676	-0.160603	-0.0113019	0.321547	-0.0365889	0.0741247	-0.239868	0.0525828	-0.0335353
10048	NM_000465	BARD1	-0.13317	0.110491	-0.0404578	0.038614	0.0620573	-0.0361115	0.0154505	-0.206849	-0.0737256	0.0891397	-0.2769	-0.0806121	-0.040285	-0.0942754	-0.146213	0.049644	0.0499164	0.214925	-0.0203159	0.0221345	-0.0701568	-0.102484	-0.0577111	0.0880692	-0.0316584	0.193316	0.145187	0.0126847	-0.165231	-0.212547	-0.0910984	0.0553168	-0.0395532	-0.00325973	0.117932	0.06829	-0.144752	0.0756228	-0.0317164	-0.0198716	0.232655	-0.0881182	-0.0292299	-0.0777795	-0.0478419	0.0848668	0.0165865
10050	NM_018474	C20orf19	-0.0795844	-0.18543	0.00118534	0.0187761	0.0362598	0.0687081	0.00311974	0.0232128	-0.0990554	0.0390423	0.0613823	0.151634	-0.0331894	0.103585	0.0294121	-0.00127588	0.184643	0.0212044	0.186679	-0.0754582	0.0650698	0.162855	-0.0463681	-0.0450018	0.00502122	-0.0989834	0.1132	0.010775	0.0541304	0.0993546	-0.0238962	-0.135699	0.228561	-0.00516947	0.10007	0.0787771	0.0824721	-0.0410258	0.131829	0.1696	0.133885	0.207105	-0.0897148	0.117036	-0.0176567	0.0667328	0.0165289
10059	NM_005830	MRPS31	0.187703	0.00402519	0.207294	-0.133663	0.151855	0.0341688	0.167462	-0.0217065	0.0629664	0.114888	-0.0543444	-0.107521	-0.388576	-0.153353	0.0370677	0.163041	-0.0200851	0.0224145	0.0228102	0.258741	-0.0730707	-0.113811	0.073746	-0.0649715	0.194906	0.0553237	0.10147	0.133292	-0.00428861	-0.170566	-0.106837	0.216328	0.0238883	0.0543206	-0.151846	0.286833	-0.118535	0.142603	0.0411992	0.0609236	0.06763	0.00928514	0.168408	-0.0648725	0.0667498	0.00905465	0.0792203
10064	XR_001434	AYP1p1	0.136974	0.0579248	0.045191	-0.20508	0.258033	-0.0114335	0.205425	0.129086	0.0741454	0.127054	-0.022365	-0.0902513	-0.0204553	-0.176607	0.0458592	0.257011	-0.0785377	-0.0332636	-0.208148	0.254683	-0.0664197	-0.0171465	0.24171	-0.0397254	0.243998	0.264815	0.225848	0.158777	-0.225296	-0.220663	-0.105668	0.21232	-0.139831	-0.133336	0.0120591	0.051201	-0.147551	0.0938227	-0.0823078	0.0163978	-0.0464421	-0.221197	0.241915	-0.188839	0.108443	-0.0028481	-0.0154918
10066	AL041928		-0.0472304	0.116088	0.130321	0.0912709	-0.0342101	0.00851957	-0.00171215	0.0108738	0.217925	0.15421	-0.0453227	0.101158	-0.0698196	-0.00856076	0.154988	-0.0894184	-0.00394294	-0.0987044	0.0424017	0.0520396	0.0210643	-0.104962	-0.0571513	0.105602	-0.0182822	0.0889904	0.131391	-0.169313	-0.080002	0.00928517	-0.10617	0.0884987	0.0784725	0.116239	0.0502202	0.0823661	-0.111472	0.0441867	0.0630623	0.0351334	-0.0328108	-0.0919212	0.0754085	-0.00700501	0.167414	-0.0651853	0.155049
10068	NM_001098	ACO2	-0.274603	0.0452733	-0.159379	0.277362	-0.185605	0.257119	-0.111183	-0.0335847	-0.182582	0.0489698	0.0475783	-0.0352561	0.130774	0.106664	-0.154396	-0.237882	-0.0113597	0.134331	0.235602	-0.207525	0.0201178	0.119993	-0.103742	0.127993	-0.291388	0.00844552	0.00304567	-0.227527	0.0668977	0.197274	0.147962	-0.182036	0.111186	0.245419	0.108664	0.0429119	0.0388696	-0.0985973	-0.0198053	-0.104981	-0.0205295	0.0597033	0.0562376	0.301719	-0.160516	-0.00144875	-0.00837151
10070	NM_032048	EMILIN2	0.165615	0.0839198	0.138339	-0.0352555	0.0533731	-0.122394	0.18539	-0.0106269	0.103641	-0.0139937	-0.0040499	0.0122898	-0.0664035	-0.157806	-0.0331	0.15071	-0.048443	-0.0881186	0.0181839	0.236565	-0.0150224	-0.115951	0.0870728	0.0339633	0.218053	0.0816644	0.0789072	0.0651192	-0.102573	-0.101207	0.10296	0.0639766	0.147405	0.102048	-0.241882	0.00853624	0.0231801	0.00998481	0.0921034	0.0776013	0.0491585	-0.0200355	0.0342347	-0.0575711	0.0100014	0.0306623	-0.19596
10072	NM_024299	C20orf149	-0.288766	0.0208997	-0.155938	0.0459894	-0.120262	0.0164712	-0.095897	-0.0456355	-0.204268	0.0799203	0.100523	0.002239	0.263433	0.0303249	-0.172522	-0.101124	0.0456854	0.0744707	0.090936	-0.222259	-0.0124707	-0.0555883	-0.10161	0.0431086	-0.0809733	-0.0133597	0.0337245	-0.0564267	0.0789977	0.193235	0.026843	-0.159859	-0.100665	0.142202	0.0831461	-0.118281	0.137344	-0.199449	-0.0361944	-0.107269	-0.128379	0.102655	0.0252295	0.193679	-0.188379	0.00170392	0.0496526
10082	NM_173647	RNF149	-0.00414099	-0.311915	-0.0272463	-0.0931641	0.0618104	-0.0808413	0.0489692	-0.118525	-0.109	-0.0407792	-0.269788	-0.169769	-0.287041	-0.266067	-0.183906	0.155846	-0.216804	0.0106928	-0.0710481	0.0520725	-0.0541713	-0.330509	0.0161337	-0.0922508	0.0713013	0.0548957	-0.0140512	0.196823	-0.141113	-0.251943	0.0128165	0.178323	-0.194547	0.0861606	-0.168095	0.15799	-0.131063	0.0785368	-0.171934	-0.120901	-0.0642386	0.0239372	0.053628	-0.157131	-0.164146	-0.0647819	-0.0820355
10086	NM_022736	MFSD1	0.13452	-0.105997	-0.0658849	0.0820187	0.0191465	-0.124452	-0.0792941	0.22165	0.084633	0.0266621	0.156909	-0.00133352	-0.159815	0.165601	0.075189	-0.108269	-0.0991661	-0.0507392	-0.0244894	0.0407212	-0.052525	0.144251	-0.00702147	0.0235998	-0.0472241	0.0110384	-0.0368524	-0.135581	0.0759027	-0.0831385	0.157938	0.0870335	0.027288	-0.0332805	0.131761	-0.0466324	0.061284	0.126823	0.10208	-0.0783833	-0.0250979	-0.0516938	0.12967	0.0857723	0.159701	-0.206709	0.000353956
10091	AA411761		0.0679024	0.0581389	0.0189078	-0.0885051	0.216966	-0.0328189	0.119513	0.0316419	0.0216748	0.108031	0.0908429	0.0856005	0.0986793	0.0591269	-0.0222916	0.144355	0.126437	0.0604771	-0.0467398	0.185719	0.0311561	0.0934703	0.0939873	0.214143	0.237833	0.201301	0.205022	-0.0245545	-0.144348	0.0516858	-0.173117	0.0193033	0.147446	-0.162657	-0.0083714	0.0368614	-0.000716147	-0.0156563	0.0287036	0.241645	0.182534	-0.0718693	0.128732	-0.0691364	0.0919055	0.202034	-0.0901683
10092	NM_006810	PDIA5	-0.0203921	-0.133276	-0.15113	0.159288	0.141014	0.0140347	0.0311974	0.0828501	0.0157725	-0.0659431	-0.0346793	-0.0617947	-0.0722644	0.00377826	-0.0467812	0.0552908	-0.0963674	-0.108673	0.0215425	-0.0790142	-0.143763	0.151306	0.0225461	0.101413	0.0740094	0.123464	-0.00650289	-0.173297	0.107174	-0.0858055	0.0241184	0.163703	-0.0597702	-0.0928282	0.11757	0.206895	-0.146645	0.252296	-0.0749488	-0.103367	-0.0818294	-0.258436	0.250245	0.10128	-0.0192372	-0.219098	-0.0508297
10121	NM_052850	GADD45GIP1	-0.018441	0.0420875	0.000674983	-0.0359223	0.0807017	0.00144051	-0.0787755	0.117678	-0.111831	-0.110937	0.0302919	-0.148292	0.0364656	-0.0157716	-0.157046	0.132798	-0.155322	-0.0778703	-0.146904	-0.086546	-0.134099	-0.0398411	0.0949751	-0.23245	0.00392643	0.00794337	0.0531755	0.0653167	0.129457	-0.109364	0.11618	0.121425	-0.205084	0.0899389	0.222307	0.00316096	-0.000255179	0.0358235	-0.135665	-0.15908	-0.250015	0.0853525	0.0443923	0.182377	-0.082752	-0.122468	0.185292
10133	NM_197966	BID	0.131952	-0.0599498	0.0294441	-0.0800514	0.117266	0.0257892	0.223057	-0.165552	-0.00181103	-0.0689476	-0.256016	-0.105883	-0.0556367	-0.149896	0.0496541	0.163172	-0.0565594	0.0279214	-0.115417	0.11534	-0.120237	-0.0405573	0.199441	-0.199928	0.230392	0.079162	0.000642057	0.197399	-0.073639	-0.054501	-0.0301439	0.196893	-0.100838	0.0114584	-0.0536939	0.00160518	-0.0622307	0.152563	-0.0724793	0.142237	0.0121003	-0.100696	-0.108762	-0.151089	0.0686513	-0.0928349	-0.0369184
10164	DN914286		0.167994	-0.131761	0.0548383	0.108483	0.14336	0.159748	0.1529	-0.0199202	0.143771	0.127622	0.0458495	0.0778051	0.0137878	0.0540398	0.12174	0.0160596	0.266836	0.0869333	0.164503	0.259869	-0.00328436	0.11763	0.0492573	0.257285	0.0663788	0.169972	0.111356	0.0148084	-0.0946211	0.102277	-0.0974779	0.0257569	0.22898	-0.0772786	-0.0683294	0.161464	-0.0795911	0.0681568	0.0917248	0.150403	0.278464	-0.0639505	0.0532	-0.110673	0.164245	0.0843729	-0.106664
10201	NM_005860	FSTL3	0.000395164	-0.0190394	-0.233873	0.0822656	0.00659343	-0.112055	0.0986628	-0.156802	-0.0842296	-0.111233	-0.05241	-0.0256744	-0.157148	0.00988603	-0.0583797	-0.0196814	-0.108377	0.116172	0.0711058	-0.0968766	-0.0798699	-0.00916181	-0.0768905	0.0269007	-0.060197	0.00132527	0.000304566	0.0421204	0.0804053	-0.00889006	0.183012	-0.0153521	-0.136251	0.0672443	0.0527226	-0.154163	0.0507476	0.151377	-0.0163727	-0.19139	0.00663459	0.0136478	-0.00150636	0.00398405	-0.0714583	-0.109528	-0.0643377
10202	BX103623		0.140777	-0.0459728	0.0914849	-0.180393	0.114813	0.0840845	0.0718116	0.220538	0.132453	-0.0989929	-0.0285798	0.083666	-0.0648889	0.0280283	0.234186	0.0775651	0.0363425	-0.215312	-0.167878	0.168211	0.0717702	0.12368	0.199853	-0.0339057	0.0800349	0.062057	-0.0782157	0.0600156	-0.197737	0.0120839	-0.0851635	0.176536	-0.0097463	-0.0900788	-0.209713	0.0743979	0.0187104	0.0914438	0.00934287	0.227502	0.0044944	-0.105569	0.0142651	-0.2169	0.23027	0.0912133	-0.15793
10204	NM_033388	ATG16L2	-0.114639	-0.0337902	0.0108244	0.00163807	-0.0285551	-0.118031	0.145344	-0.146455	-0.038361	-0.0466812	0.169215	0.107892	-0.0430672	-0.00628064	0.0355283	-0.0675392	0.110246	0.0838547	0.0735835	-0.0312797	0.0570029	0.0509621	0.013261	-0.067334	-0.123958	-0.0928427	0.0230894	0.118821	0.0988439	0.0319878	0.0915923	0.0267447	0.0188094	0.035429	0.132436	-0.111375	0.13052	0.0667657	0.108007	0.0467237	0.129342	0.146801	-0.213631	0.0390091	-0.0187844	-0.00674983	0.0337411
10215	NM_006889	CD86	-0.176573	0.218867	-0.0138783	0.120773	-0.00886533	0.0774334	0.0448946	-0.060979	-0.0407401	0.0596624	0.0747667	-0.0141913	0.0244887	0.10575	-0.078704	-0.0450179	0.265206	0.165684	0.150089	-0.112418	-0.0817961	0.0820941	0.0123143	0.228779	-0.0818458	0.215936	0.185052	-0.118591	0.0179364	0.143212	-0.0864888	-0.0781844	0.0396026	0.12955	0.253587	0.1086	-0.0820852	0.0458659	-0.0550941	-0.0128663	0.0889414	-0.0306953	0.0959707	-0.021015	-0.119605	0.0725031	0.08881
10224	NM_016076	C1orf121	-0.189918	-0.0995761	-0.0966378	-0.00517762	0.105297	-0.0873935	-0.134165	-0.0865707	-0.113132	-0.0573987	-0.0605015	-0.107941	-0.0932712	-0.0442279	-0.126613	0.056542	-0.0226698	0.0766027	-0.0843012	-0.0905877	-0.107314	0.0757393	-0.0370088	-0.04003	-0.065959	0.0899946	0.187258	-0.106178	-0.0410093	-0.160235	-0.100153	0.165218	-0.100369	-0.0231062	0.361238	0.220601	-0.176946	0.199548	-0.150235	-0.18082	-0.0168828	-0.123357	0.0411656	0.00769646	-0.0640992	-0.102853	0.228178
10239	AV700714		0.112235	0.0443594	0.0262009	0.00684861	-0.0679099	0.230308	-0.105314	0.0976174	0.0695602	0.0435039	0.160103	0.154392	0.250707	0.114969	0.014134	-0.178615	0.138892	-0.000156399	0.111293	-0.00597607	0.154776	0.0251147	-0.00946623	0.0227602	-0.0579251	-0.0826851	-0.11725	0.103083	0.0937568	0.216242	0.134339	-0.259759	0.282091	0.0903505	-0.105387	-0.134818	0.15342	-0.260387	0.17549	0.172547	-0.0962263	0.145763	-0.123826	-0.0611354	-0.0357826	0.0901679	-0.0100836
10273	NM_013441	RCAN3	0.0452051	0.129193	0.150011	0.0212208	-0.100309	0.159353	-0.0649301	0.268388	0.0725813	0.0547152	0.242484	0.145551	0.0523359	0.0996012	0.130218	-0.000765527	0.0769902	-0.198882	0.129008	0.0365149	0.169725	0.16027	0.127794	-0.0530358	-0.137688	-0.226736	-0.00785285	-0.0533317	0.0670127	0.0836489	0.135137	-0.0531684	0.283334	-0.0238553	-0.177396	0.124553	0.11674	-0.140215	0.227431	0.177124	-0.135334	0.128667	0.0897148	0.0920529	0.0725284	0.0907359	0.0492904
10280	NM_000561	GSTM1	-0.0960578	0.0190559	-0.144191	-0.047825	0.0983582	-0.213747	0.0118698	-0.123497	-0.160581	-0.17511	-0.172096	-0.144267	0.0125613	0.0222086	-0.145949	-0.0160925	0.00167102	0.00598433	-0.237642	-0.0449111	-0.195884	-0.0187023	0.145039	0.154596	0.0652264	0.140256	0.0687577	-0.05939	-0.0326297	-0.0584521	0.00141582	0.0695988	-0.248531	-0.13732	0.174647	-0.100747	0.0198792	0.0923492	-0.314966	-0.109574	0.0261021	-0.128576	-0.0292299	0.0106104	-0.128701	-0.0528709	0.040565
10286	NM_001012761	RGMB	-0.0561133	0.271713	0.0371899	-0.00163807	-0.097782	0.0388443	-0.0204224	0.0109561	-0.0462884	0.0263493	0.0526898	-0.0319798	-0.00991896	-0.0229577	-0.0423113	-0.152834	0.0293374	0.127992	0.0642981	0.0802818	0.0511915	-0.147198	-0.0405402	0.00252708	-0.0838379	0.0436515	-0.0545337	-0.096481	-0.0249332	0.11404	-0.00386059	-0.0496781	0.139379	0.0728088	0.155534	-0.0567574	-0.000650294	-0.0781417	0.0745536	0.0851498	0.151468	0.0292383	-0.123151	0.000230482	-0.0253862	0.0180681	0.00323499
10289	NM_005670	EPM2A	0.0983876	0.199556	-0.0739189	-0.116336	-0.0553239	-0.161296	0.0789977	0.137079	0.0689181	0.13834	0.012339	-0.0500564	-0.230317	-0.0491668	0.051959	0.0281269	-0.0960299	0.0474713	-0.106239	0.0435035	0.0364242	-0.142852	-0.0573571	0.124156	-0.00839613	0.0382187	0.0662471	0.0196485	-0.139746	-0.178698	-0.100071	0.060865	-0.0589635	-0.0451258	-0.153937	0.0516784	-0.0379311	0.0953455	0.0901114	-0.130952	0.0640987	-0.169157	0.264354	-0.182649	0.106829	0.103429	-0.126815
10296	NM_152221	CSNK1E	-0.0892001	0.0104622	0.0533895	-0.153633	-0.0574559	-0.11464	0.0516938	0.0681486	0.101451	0.152819	0.0842083	0.0399562	-0.15872	-0.0363421	0.0351085	-0.003663	0.06177	0.143607	-0.049835	0.0445489	0.00209902	0.00168749	0.0559907	0.00409107	-0.0143228	0.0683623	0.0805782	0.0558011	0.000806687	0.00987784	0.0605183	0.0897088	0.0747354	0.12587	0.042993	0.0404093	0.243745	0.109339	0.123449	0.079758	-0.0342019	0.0346958	0.0786517	-0.115109	0.0875016	0.121299	0.0437424
10315	XM_939063	LOC649977	0.0430317	-0.0735152	0.00344077	0.036622	-0.0096144	0.146989	0.125111	0.115653	0.0912432	0.104697	0.142158	0.197377	0.0732439	-0.0468126	0.088541	-0.0979956	0.123375	-0.0205295	0.209934	0.0354037	0.0492983	0.184726	0.0275261	0.059407	-0.0482531	-0.029658	0.0840354	0.0729061	-0.0717293	0.115678	0.144702	-0.168963	0.159316	0.0132941	-0.104466	-0.0175993	0.0946631	-0.169487	0.150367	0.0834211	0.10775	0.105281	-0.166416	-0.0980619	0.0429029	-0.0165124	-0.028761
10333	NM_001182	ALDH7A1	-0.128782	0.0825534	0.106623	-0.0396594	-0.103124	-0.080298	-0.0683462	-0.215855	0.0847647	-0.0335848	-0.069869	-0.0150721	-0.0239948	0.0121003	0.00726042	-0.108022	0.163101	0.188864	-0.0914793	-0.0213114	0.0350084	-0.072422	-0.0364079	0.0125202	-0.0795739	-0.0693666	0.0824797	0.0700416	-0.0664529	-0.0516941	-0.091263	-0.128612	-0.00106189	-0.095808	0.153212	-0.186546	-0.0166525	-0.057316	0.00903007	-0.0371255	0.0639917	0.0562294	-0.196526	-0.0527557	-0.024917	0.125242	0.116954
10338	NM_001031717	CRELD1	-0.196076	-0.168177	-0.0766847	0.169569	-0.12027	0.0659258	-0.0937074	0.113809	-0.0756848	-0.0122733	0.147369	0.0944824	0.0591763	0.0118863	-0.0173526	-0.170054	-0.01322	0.0748164	0.214206	-0.232581	0.0917233	0.0592678	-0.0697784	-0.137565	-0.193391	-0.269309	-0.0821175	-0.00613244	0.10412	0.000847848	0.299332	-0.193444	0.134497	0.0778631	-0.127398	-0.115416	0.129384	-0.15914	0.224254	-0.0614504	-0.0491174	0.241809	-0.19707	0.157864	-0.110427	-0.0137795	-0.0207435
10343	NM_002029	FPR1	0.108111	-0.0273286	0.152316	-0.124535	-0.0554723	0.128889	0.186008	0.0349429	0.173465	0.146827	-0.00042804	0.106723	-0.000386882	-0.112328	0.0989793	-0.106763	0.260029	-0.0609136	-0.00276999	0.109298	0.0980372	-0.0337416	0.0760182	0.0348689	0.064667	0.0830147	0.0901189	0.161774	-0.095313	0.149955	-0.0353134	-0.154402	0.164675	-0.0518348	-0.127778	-0.0571939	0.0426562	-0.183275	0.0615562	0.216868	0.185959	-0.0552171	-0.0975351	-0.234632	0.0843246	0.177143	-0.0363424
10348	NM_001004416	UMODL1	-0.0275956	-0.152603	-0.142002	0.277467	0.112944	0.0384492	-0.0674489	-0.00126765	-0.135136	-0.122873	0.131103	0.0573661	0.0954607	-0.069762	-0.10442	-0.0289665	0.1288	0.0361447	0.441937	-0.106853	-0.0497592	0.0585352	0.143286	-0.15551	0.0327943	-0.0773347	-0.161436	0.00656048	0.192683	0.235035	0.388315	-0.0243657	0.158451	0.264178	-0.00160514	-0.0780445	0.184774	-0.0132198	0.145	-0.0411343	0.126996	0.314946	-0.130576	0.111685	-0.0622471	-0.161914	-0.0880527
10358	NM_013241	FHOD1	-0.20248	-0.232597	0.037371	-0.0881594	-0.0835744	-0.0049965	0.0494055	-0.103297	-0.030623	0.00793523	0.134824	0.0942354	-0.08178	-0.0784956	0.0324332	0.0264477	0.139682	-0.0155823	-0.0649073	-0.0494137	0.103165	0.144934	0.097889	-0.0744542	-0.0950492	-0.0392559	0.0676794	0.0413137	0.107454	0.0758536	-0.00604195	0.0705866	0.0543537	0.00165456	0.122344	0.04278	0.0441459	0.0791953	0.0644946	0.0624959	0.00815742	-0.0551922	0.0271227	0.0175496	-0.0364	0.0239043	-0.0431497
10364	BX497642		0.0471563	0.0132938	0.0204059	0.0226696	0.0480061	0.155945	-0.0566657	-0.0333211	-0.0113684	-0.104508	-0.12688	-0.0283332	0.18609	-0.191317	-0.0743082	-0.0501873	0.118823	-0.0129153	0.0449535	0.115858	-0.071161	-0.0273867	0.148826	0.0125696	0.0487305	0.0694818	-0.0785779	0.119035	-0.152439	0.0448372	0.0369843	-0.14207	0.12075	0.0773115	-0.11194	-0.109448	-0.0136068	-0.16035	-0.0608233	0.0987735	0.13349	0.0118204	-0.169017	-0.195235	-0.11497	0.0129728	-0.0844226
10370	NM_020156	C1GALT1	0.141823	-0.266938	-0.0317983	0.0403508	0.256485	-0.131415	0.0713589	-0.0282587	-0.0436871	-0.18242	-0.173232	-0.174337	-0.117669	-0.0626829	-0.0857833	0.256402	0.00284814	0.132799	-0.130029	0.0562623	-0.253406	0.0285226	0.20261	0.0328685	0.200495	0.115512	0.00873362	0.196921	-0.00618186	-0.293528	-0.0819614	0.268813	-0.157488	0.0320046	0.0765938	0.116289	-0.175514	0.275764	-0.161858	-0.0833717	-0.0669386	-0.0992472	0.224019	-0.0597772	0.0602798	-0.0596372	0.0031856
10402	NM_004245	TGM5	-0.0202275	0.100136	0.0458412	0.0485494	-0.0628558	-0.00978722	-0.00112772	-0.0542621	0.0848717	0.051719	-0.0407624	-0.0637044	-0.0374039	0.0134091	0.0171715	9.05462e-005	0.0399068	0.0217806	0.134959	0.0496607	0.039865	0.0312555	0.0870728	0.0932633	-0.0563446	-0.0626332	-0.045372	-0.0985225	0.00124296	0.0102894	0.168343	-0.06289	0.17042	0.0410429	-0.0621558	-0.0528967	0.0104294	0.0184221	0.111991	0.0417764	-0.00353955	0.0505744	0.0193193	0.0551758	0.0171711	0.0114089	-0.0500395
10414	NM_016023	OTUD6B	0.201048	-0.0306293	0.0680663	-0.167231	0.045372	-0.186978	0.16584	0.174681	0.23983	0.134973	0.0259951	0.106492	-0.154752	0.126214	0.255119	0.0579907	-0.0357169	-0.0812947	-0.222273	0.249159	0.0401449	-0.0102155	0.0470019	0.0943087	0.0638847	0.0665679	-0.0390338	-0.0558011	-0.129333	-0.180806	-0.0336341	0.22754	0.0131131	-0.144523	-0.0235502	0.0945819	0.00880778	0.242385	0.0585679	0.0745143	-0.0398816	-0.325482	0.189991	-0.272718	0.230361	0.00591845	-0.112369
10424	NM_145730	AP1B1	0.158831	0.0458575	0.160152	0.0561635	-0.16626	-0.136535	-0.0570855	-0.114862	0.13051	0.186923	0.109644	0.0369434	-0.166811	0.0454791	0.137001	-0.138708	-0.0751381	-0.0671611	-0.0141915	0.0829735	0.10947	-0.0872142	-0.234079	-0.000600902	-0.156069	-0.166663	-0.113224	-0.115595	-0.0599253	-0.0770719	0.0496938	-0.13323	0.120742	-0.0310415	-0.0420381	-0.0331901	-0.0610289	-0.14145	0.111579	0.032919	0.0716223	0.0745774	-0.0970572	0.0539493	0.0457346	-0.0231799	-0.0208505
10446	NM_138417	KTI12	-0.143807	0.174186	-0.025567	0.0387868	-0.0146274	0.143977	-0.0766682	0.0779359	-0.08311	-0.0746274	0.149706	-0.0498094	0.238368	0.0737954	-0.1216	-0.0271556	-0.0411909	0.0370666	0.0328529	-0.129951	-0.0682142	0.0116066	-0.0558261	0.0438576	-0.0567151	-0.0172779	-0.0177389	-0.0362925	0.162309	0.142875	0.0379062	-0.0428705	-0.00893136	0.0562056	-0.0182986	-0.0885316	0.0715077	-0.0133844	-0.0232049	-0.115698	-0.0398981	0.088999	0.149393	0.148949	-0.101347	0.149896	0.00325146
10450	XM_928053	LOC643008	-0.101615	0.0682636	-0.199408	0.133095	-0.0133433	0.0514549	0.00799279	-0.160753	-0.0913914	0.0101001	-0.0472571	-0.0104788	0.266569	0.0589129	-0.0467976	-0.104597	0.102113	0.117513	0.0757073	-0.0242582	0.0159773	0.0234766	-0.0712848	0.0404992	-0.0640658	0.0925299	0.0298145	-0.00267523	0.11315	0.0961197	0.0625926	-0.133658	0.0284075	0.0570041	0.0457752	-0.0758302	0.00645355	-0.0727583	0.0619428	0.066867	0.0730299	-0.0869741	-0.188064	0.0357	-0.148316	0.00412398	0.00457673
10458	NM_001048201	UHRF1	-0.0181117	0.0695641	0.00363832	-0.150571	0.198536	-0.0955591	0.151945	-0.273269	-0.0375954	0.0825627	-0.240335	-0.244092	-0.144339	-0.203623	-0.138977	0.281673	-0.0835919	0.139121	-0.231295	0.117068	-0.235478	-0.133608	0.143763	0.110912	0.195753	0.357896	0.283954	0.0659917	-0.151558	-0.224877	-0.167841	0.275193	-0.334181	-0.0880374	0.185496	0.306416	-0.204974	0.287518	-0.306619	-0.194221	0.100317	-0.295025	0.296423	-0.142635	0.00860199	0.0031609	0.017846
10465	CD358733		-0.00463085	-0.00382765	-0.132503	0.115554	-0.0367291	0.129844	-0.103289	-0.0494633	-0.0949398	-0.110797	-0.158729	-0.0711543	0.078784	-0.0808995	-0.0842814	-0.0968683	-0.0747268	-0.04692	0.040916	-0.0516364	-0.0560483	-0.0251642	0.0723964	0.0937164	-0.0746518	-0.0354037	-0.105693	0.0470595	-0.0414458	0.00412402	-0.02332	-0.0816668	0.00261357	-0.103147	-0.174582	-0.0576096	-0.0944247	-0.0415775	0.0387052	0.0357385	-0.00575796	-0.0467963	-0.0394618	-0.0188008	-0.152046	-0.0423842	-0.14688
10477	NM_033211	C5orf30	0.24464	-0.0482776	0.0184221	-0.16677	0.164161	-0.0590443	0.141154	0.138116	0.109411	-0.0247935	-0.0517844	0.0615971	-0.249999	0.0634237	0.0761027	0.193777	-0.024629	-0.0440552	-0.166306	0.256601	0.0517512	0.0409689	0.0601723	0.0520398	0.176138	0.0278141	-0.0772362	0.0106598	-0.117908	-0.172089	-0.0284235	0.262706	0.0261685	-0.110008	-0.179059	0.0404175	0.0154589	0.237429	0.0123392	0.0887471	-0.0150554	-0.140841	0.229304	-0.181324	0.185556	0.0575464	-0.176813
10523	AW291671		-0.0120772	0.121093	-0.142068	-0.0126601	0.0472324	0.000732601	-0.026596	0.132445	-0.0516392	-0.0819124	-0.10482	0.0420635	-0.147525	0.138248	0.0596474	-0.0622875	-0.0593828	0.00272464	-0.056017	0.0266454	-0.0585998	0.0835511	0.0759768	-0.00516117	-0.131828	0.00865127	0.0571596	-0.0947195	-0.100589	0.019945	0.0774588	0.106197	-0.113803	0.0784146	0.158727	-0.108214	0.0764219	0.221098	-0.0349761	-0.124267	0.0888591	-0.0392725	0.0695641	0.0398322	0.0900369	0.0272051	0.0192947
10524	NM_199413	PRC1	-0.190724	0.00789398	-0.0846281	0.0142981	0.0976256	-0.0949171	-0.00964732	-0.322025	-0.175448	-0.0464754	-0.29184	-0.304133	-0.207031	-0.20736	-0.239084	0.139235	-0.229678	0.210933	-0.123929	-0.115924	-0.226736	-0.204021	0.0300532	0.0165865	0.0223815	0.200774	0.124115	-0.0168827	0.0202989	-0.264792	-0.129721	0.294719	-0.355287	0.0722409	0.244615	0.200688	-0.272984	0.321037	-0.263074	-0.299621	0.0191712	-0.168384	0.179685	-0.0544925	-0.169225	-0.179101	0.0574561
10528	AW376320		0.0720845	0.088513	-0.0142487	0.0803477	0.0873033	0.0286702	0.0139936	0.0397746	0.0161182	-0.0163808	0.144726	-0.00360544	0.12958	0.137244	0.0961471	0.0612668	0.124478	-0.0390669	0.0811485	0.135869	-0.104959	0.140802	0.0425322	0.17627	0.0201343	0.19651	0.0953537	-0.0688068	0.100367	0.172978	-0.106393	-0.0362852	0.10404	0.0261848	0.0641808	-0.0276996	-0.0139114	0.0341525	0.0228427	0.130705	0.0837555	-0.0663212	0.0595547	0.134486	0.106838	0.0605015	0.0658523
10541	NM_023003	TM6SF1	-0.185332	-0.00484834	0.0438821	0.0916413	-0.223115	-0.0762152	-0.209179	0.021583	-0.0133934	0.0830401	0.0961028	0.0630541	-0.0719022	0.196741	-0.00952416	-0.291501	0.0648815	0.0992312	0.0388785	-0.204899	0.10142	0.0994217	-0.240368	0.0422607	-0.285386	-0.119216	-0.0727829	-0.0766267	0.164778	0.0665602	0.0906704	-0.236537	0.0945161	0.0625193	0.193629	-0.193584	0.0955274	-0.146191	0.146119	0.0146773	-0.0617033	0.120682	-0.203721	0.124715	-0.0560241	0.0212702	0.0924237
10543	NM_033121	ANKRD13A	-0.136109	0.0693666	-0.0150307	0.05618	-0.135046	0.0519817	-0.169948	0.169503	-0.0195345	0.0396679	0.173734	0.0932558	0.0360458	0.121365	0.0792391	-0.0616455	-0.00211552	-0.25419	0.106272	-0.113438	0.0864057	0.0864322	-0.0908346	-0.0719025	-0.156283	-0.124633	-0.0403261	-0.172589	0.139746	0.12409	0.0616954	-0.0351492	-0.00274938	-0.0539337	0.104844	-0.00814112	0.124181	-0.032712	0.0615477	-0.0526259	-0.111257	0.0580568	-0.0597028	0.21313	-0.0129812	-0.0966625	0.0836242
10546	NM_080424	SP110	-0.00177824	0.0784706	0.0156316	-0.151386	0.0469031	-0.118525	-0.09956	-0.0297898	0.00742524	-0.244609	-0.0937239	0.0668077	0.127218	0.0019591	0.0695996	0.0531835	0.24252	0.0109809	-0.0698381	-0.0177224	-0.0342182	0.189591	0.17296	-0.117365	0.0903078	-0.134527	-0.0280118	0.125143	-0.0676794	0.0484344	-0.000609134	-0.0187682	-0.0433974	-0.0989608	0.0640655	-0.24183	0.153206	0.00962263	-0.0177062	0.0946164	0.0525252	-0.00623948	-0.266593	-0.123736	0.0643297	0.0971482	0.0515788
10563	NM_020062	SLC2A4RG	-0.0222609	-0.100844	0.065852	-0.112023	0.0197474	-0.086488	0.0680498	-0.118237	0.0335206	0.116115	-0.0975022	-0.102451	-0.277607	-0.225469	-0.0742341	0.209614	-0.0218631	0.0571269	-0.183617	0.00637118	-0.0810717	-0.187698	0.0832534	-0.161626	0.117612	0.0245215	0.192346	0.241585	-0.0609049	-0.192099	-0.157527	0.11107	-0.209101	-0.0969687	0.179537	0.149537	-0.102014	0.06777	-0.131352	-0.137463	-0.0205705	-0.04608	0.0728403	-0.0518667	-0.0034161	-0.062189	0.103273
10575	NM_015545	PTCD1	0.0604519	-0.0348109	0.121201	-0.0467055	0.0731204	-0.0386632	-0.011664	-0.0256905	-0.0521249	-0.0229579	0.0516691	-0.0133764	-0.0200355	-0.202907	-0.066735	0.0915586	0.047875	0.147188	-0.0736329	0.15844	0.00361361	0.0129895	0.109314	-0.152341	0.0507719	-0.00249414	-0.0386881	0.13856	-0.099239	-0.21104	-0.00580323	0.125368	-0.0569796	-0.0274525	0.0430917	-0.0546665	-0.0763231	0.0335845	0.0475375	0.0211393	0.147969	-0.00992719	-0.0538585	-0.0808745	-0.0134833	-0.0450675	-0.0626667
10592	NM_024420	PLA2G4A	0.19098	-0.219509	-0.0261268	-0.235298	0.180912	-0.317035	0.13582	0.00461787	-0.00919512	-0.0827355	-0.223485	-0.155635	-0.145945	-0.135737	0.048337	0.173643	-0.222508	-0.0516364	-0.406401	0.158275	-0.0505988	-0.115498	-0.0175166	-0.0589872	0.181356	0.00558917	-0.102062	0.1569	-0.232721	-0.286449	-0.078142	0.24816	-0.334173	-0.128274	-0.0948348	0.0861444	-0.101125	0.151822	-0.192578	-0.0236253	-0.0542538	-0.179941	0.0568383	-0.328478	0.0559253	0.00912874	-0.0782737
10593	NM_014754	PTDSS1	-0.0961484	0.247759	-0.0388198	0.0394783	-0.0786438	0.0346956	-0.047825	0.0381366	-0.0481241	-0.057975	0.0315596	-0.0461299	0.104524	-0.0284563	-0.0407061	0.00685681	-0.0397833	-0.0940288	0.0650884	-0.109775	-0.0172285	0.0996358	0.0986216	0.00949919	-0.0537682	-0.0356011	0.00786109	-0.173857	0.110047	0.165215	0.0541553	-0.0243493	0.0186777	-0.0799292	0.0439972	-0.0517608	0.00818218	-0.0456437	0.0440638	-0.0803424	-0.0885216	-0.0866119	0.129028	0.0945306	-0.0325559	0.0560318	-0.0106351
10601	XM_932812	SRRM1L	0.0289952	0.0937647	-0.0234186	0.0201754	-0.0396347	0.164588	0.134108	-0.041956	0.0482229	-0.0505007	-0.0486564	0.0526082	0.156868	0.139623	0.0054659	-0.0298555	0.206086	0.22184	-0.0372486	-0.0403838	0.0333621	0.0816661	-0.0126354	0.110089	0.0724702	0.0958884	-0.0440962	-0.027666	0.10226	0.22342	-0.0374864	-0.035248	0.11107	0.0491182	0.032967	-0.029848	0.0533735	0.0216077	-0.0980466	0.0765311	0.0815907	0.00572089	0.0422357	0.0684861	0.0799697	0.09323	-0.00756478
10605	BX106357		-0.0102249	0.11492	0.0641975	-0.0342184	0.0277155	-0.0766267	-0.0142405	0.0861509	0.0554753	0.180107	0.13968	0.0795173	-0.128889	0.178689	0.107713	0.0448862	0.00473317	0.0590283	-0.0278233	0.0243735	0.0149237	0.13141	-0.050385	-0.0232212	0.0304483	0.0455941	0.110681	-0.170943	0.180517	-0.0623127	-0.029296	0.0857987	0.0296423	-0.200276	0.222126	0.0590376	0.0318891	0.0928925	0.0119276	-0.0191966	-0.039824	-0.00217312	0.056542	0.136264	0.120518	-0.104499	0.160449
10609	NM_139265	EHD4	0.0483911	0.0530518	0.0310739	-0.0604028	0.115793	0.014084	0.0140594	0.101972	-0.0013912	-0.0719769	-0.0852537	-0.192282	-0.06251	-0.10538	-0.0604295	0.180458	-0.21766	0.0988772	-0.191207	0.12302	-0.131004	-0.0889675	0.119085	0.0148003	0.0422688	0.061201	0.00341607	0.074289	-0.0501216	-0.20308	0.101989	0.250745	-0.203034	0.0243656	0.0548627	-0.000428047	-0.085847	0.183291	-0.060988	-0.13231	-0.0153271	-0.113521	0.255875	-0.0457507	0.0299958	-0.0887768	-0.0815169
10639	NM_017638	MED18	-0.0361371	-0.0432977	-0.151699	0.0945392	0.139953	0.090991	-0.0365974	0.03598	-0.111025	-0.179527	-0.0149238	-0.132229	-0.148398	-0.0331319	-0.0448057	0.206833	-0.0769576	0.0273864	0.0293216	-0.0275427	-0.087896	0.093236	0.0861924	-0.0353793	2.46946e-005	0.0465985	-0.050698	-0.131465	0.0952965	-0.0986718	-0.0186033	0.303083	-0.0463033	0.0106106	0.122337	0.195256	-0.102319	0.337147	-0.0486408	-0.149284	-0.0425323	-0.133952	0.300796	0.110171	0.00962686	-0.147073	-0.119839
10653	NM_001004126	ZNF93	0.0638931	-0.137128	0.0968354	-0.0377332	0.253646	0.0752439	0.120764	-0.0121662	0.0238151	-0.0500726	-0.0809157	0.0329017	-0.170104	-0.052517	0.0925416	0.196609	0.089387	-0.131877	0.0332974	0.18134	-0.100185	0.0085856	0.197433	0.0815004	0.221658	0.110211	0.261457	0.0541219	-0.154909	0.0115406	-0.146785	0.189995	-0.0449367	-0.0365979	-0.048755	0.151356	-0.0866208	0.198717	-0.111086	0.0899737	0.24799	0.0135491	0.110903	0.00909581	0.126964	0.111883	0.0262668
10674	NM_012343	NNT	0.121068	0.00649463	0.181233	-0.0209739	0.0786602	0.105519	0.0197309	0.0757545	0.105221	0.136488	0.0966049	0.196381	0.0318641	0.123407	0.152469	0.0290653	0.228312	0.0198709	0.0976202	0.178624	0.120451	0.23973	0.160086	0.0677785	0.05362	-0.120929	0.0474793	-0.0458575	-0.0697702	-0.00217313	-0.121547	0.0130637	0.351566	-0.0301196	0.00379471	0.0927216	-0.0669803	0.058633	0.24396	0.292361	0.26619	0.0331236	-0.00631354	-0.0675477	0.140217	0.150727	-0.0419314
10682	NM_007243	NRM	-0.0167615	-0.0868173	-0.0808004	-0.0459812	0.172104	-0.164555	-0.0614482	-0.107717	-0.17027	-0.0958237	-0.170557	-0.224566	-0.0447794	-0.210521	-0.228251	0.253768	-0.187154	0.0446232	-0.0403191	-0.0278636	-0.255233	-0.16711	0.193663	-0.0544105	0.176953	0.114541	0.0904807	0.107264	-0.0820105	-0.242015	-0.0148168	0.200779	-0.319842	0.027576	0.122081	-0.0129567	-0.105167	0.170195	-0.149428	-0.247382	-0.0800761	-0.0285551	0.112714	-0.072429	-0.0921854	-0.12707	-0.0532333
10731	NM_014067	MACROD1	-0.143576	-0.0807096	0.0264314	0.0148496	0.172985	-0.0458246	0.0738283	-0.160852	-0.140627	-0.041874	-0.0432401	-0.0982689	-0.0231141	-0.149254	-0.19315	0.208808	-0.0921117	0.100252	-0.00492258	0.0355519	-0.107017	-0.057852	0.0625018	-0.00896414	0.246031	0.129292	0.115562	-0.0651027	-0.112278	-0.0348359	0.0162491	0.199799	-0.124422	0.00394295	0.0101988	0.165621	-0.00648648	0.140923	-0.180099	-0.0652041	0.116937	0.0504344	0.0470758	0.0545749	-0.0793688	-0.0581885	-0.030185
10736	NR_002326	SNORA64	0.14407	-0.0612339	0.116698	0.0607485	0.117859	0.203457	0.323432	-0.120295	0.123167	0.108731	-0.00330906	0.144868	-0.0694163	-0.0189407	0.156206	0.0739762	0.180346	0.0243571	0.129378	0.187835	-0.0433881	0.265034	0.133795	0.198429	0.194091	0.107692	0.231972	0.0747335	-0.090456	0.163536	-0.198783	0.0846463	0.137066	-0.0428539	-0.152093	0.155076	-0.0805048	0.114838	-0.0381206	0.176004	0.205137	-0.0720668	0.191275	-0.0232293	0.159215	0.0679511	0.0178871
10743	BF058816		0.062156	0.00305387	0.0214595	0.0138865	0.00787755	-0.0172449	0.0966461	0.0838214	0.142594	0.141567	0.0703217	0.0949433	0.0723384	0.064428	0.0560419	0.0199448	0.0513323	0.182526	0.0722253	0.14899	0.047191	0.0634824	-0.00525993	0.0759195	-0.0754829	0.0301683	0.0743963	-0.00234597	-0.0177718	-0.0849001	0.00158046	-0.116149	0.161695	-0.096483	-0.0355023	-0.0288685	-0.0306544	-0.0488704	0.1854	-0.0131297	0.044376	0.0222333	0.13186	-0.0102894	0.116411	0.0553322	0.0191959
10746	NM_025128	MUS81	-0.0629754	0.0112936	0.13731	-0.179373	-0.224104	-0.0423429	0.0597527	-0.00179447	0.0870535	0.0715326	0.119522	0.0727018	-0.128881	-0.0966794	0.130478	-0.150258	-0.0422942	-0.138118	-0.0976206	0.0242666	0.0946376	-0.0411254	0.0801999	-0.222154	-0.104458	-0.331071	0.0438165	0.0456025	-0.0151625	0.0393469	0.0418411	-0.149809	-0.0543251	-0.109168	-0.0462693	-0.241798	0.174946	-0.17813	0.170444	-0.00300462	-0.0274357	0.0552995	-0.20345	0.0364163	0.0669806	0.0299052	0.105833
10750	BM993281		0.147503	-0.171173	-0.0823233	-0.0881676	0.132684	-0.15639	0.274117	-0.167058	-0.112786	-0.0563286	-0.0342513	-0.023707	0.0307858	-0.118163	-0.0216496	0.171124	-0.00464262	0.0240608	0.0965912	0.134725	-0.0817138	-0.182586	0.178401	-0.0738616	0.237561	0.0249331	0.0419148	0.244368	-0.0522947	-0.0267443	0.0887524	0.113614	-0.0479577	0.130109	-0.235066	-0.0906389	0.0610783	0.0614317	-0.0484595	0.0809516	0.0826525	0.0928431	-0.0361938	-0.0900444	0.0389024	-0.0532825	-0.0547233
10753	BI770211		-0.0156913	-0.0640326	-0.0517762	0.0535295	-0.143006	0.202469	-0.123324	0.169215	0.0298327	0.0320126	0.100861	0.056263	0.145442	0.022011	0.011294	-0.234292	0.035931	-0.199623	0.138162	-0.150159	0.0891057	0.108287	-0.053192	-0.0171134	-0.16221	-0.112664	-0.0493232	0.0741902	0.071219	0.251103	0.154934	-0.310359	0.19882	0.133871	-0.090044	-0.111951	0.11125	-0.319506	0.123877	0.110784	-0.185406	0.0926785	-0.135037	0.080784	-0.082505	-0.0447464	0.0843568
10754	NM_020820	PREX1	0.00800207	0.137523	-0.100935	0.117406	0.111578	0.279878	0.0612012	-0.0981524	-0.154638	-0.0246618	-0.239216	-0.0706766	0.237923	-0.0483189	-0.058816	0.00494711	0.0432982	0.0592259	0.106634	-0.0743305	-0.127777	0.0316095	0.0328025	0.00265879	0.154176	0.154496	-0.0442196	-0.124978	-0.0755487	0.188477	-0.0878058	-0.0394956	-0.0610049	0.149684	0.108581	0.0867371	-0.164829	-0.0368936	-0.253509	0.0585611	0.137548	0.0259786	-0.00608306	0.0304566	-0.132001	-0.075878	0.0607899
10768	NM_017895	DDX27	0.182897	-0.0118946	0.10399	-0.0876789	0.0542545	0.0416188	0.161257	0.131899	0.234717	0.0102731	0.123976	0.24833	-0.103743	0.0729567	0.220672	0.031173	0.177706	-0.119087	0.00370433	0.136406	0.115044	0.123608	0.0358898	-0.0527236	0.0424751	-0.0428371	-0.0344987	0.148629	-0.00828099	0.0951001	-0.0367625	0.087372	0.0820214	0.0213449	-0.0106187	-0.0371253	0.162608	0.0641324	0.0730811	0.0625296	-0.00637949	0.135196	0.0580984	-0.0296832	0.201231	0.0572755	0.0215834
20008	XM_378655	LOC96597	-0.0753696	0.0224967	-0.0530769	0.201121	-0.148258	0.135919	-0.0577854	-0.0289997	-0.0274373	-0.0344493	-0.0498831	0.0782788	-0.0741661	-0.0875753	-0.0939332	-0.270084	0.0123804	-0.199591	0.197299	-0.10864	0.0341854	-0.0370425	0.00904646	0.102574	-0.215181	-0.0259786	-0.105314	-0.0654322	0.0301686	0.204917	-0.0200768	-0.125155	0.0136976	0.0405904	-0.0599583	0.00969695	0.0137056	-0.101709	-0.0561233	-0.013846	0.0557522	0.0967699	-0.040145	0.0424418	-0.141123	-0.0489776	-0.129878
20010	NM_001360	DHCR7	0.023858	0.0776804	-0.0314773	-0.0185867	-0.0570196	-0.137573	-0.0577111	-0.174763	-0.0572534	0.0470681	-0.0612671	-0.0643794	0.210833	-0.0530685	0.00709579	-0.057431	-0.04734	0.119991	-0.219993	-0.0119028	0.00672511	0.0787192	-0.0182163	-0.0861924	-0.0226449	-0.105009	-0.0237973	-0.0919208	-0.0408365	-0.121934	-0.0307777	0.0695988	-0.139897	-0.0830572	0.118706	-0.125212	-0.0927616	0.0253448	-0.0652025	-0.0609977	-0.0287773	-0.153946	-0.120023	-0.0880524	-0.0633666	-0.0693504	-0.0468539
20017	XM_933103	LOC644019	0.0463001	-0.0928757	0.0188419	-0.0730546	-0.0599089	-0.126147	0.265021	-0.129185	0.10555	0.0331321	-0.124131	0.162599	-0.151402	0.215106	0.20665	0.0607894	0.126898	0.0248181	0.0388127	0.0506896	0.0842985	0.122034	0.0766929	0.144776	0.113479	-0.0155822	0.0439562	-0.0671606	-0.0426721	0.174928	-0.158548	0.131048	0.040648	-0.0551684	-0.00776228	0.00915362	0.0962929	0.219337	-0.0373962	0.145662	0.0467055	-0.218867	0.110705	-0.122559	0.147222	0.0569455	0.00408284
20019	NM_014415	ZBTB11	0.264645	-0.0770712	0.246196	0.0417584	0.0762896	-0.0555542	-0.0371735	0.168985	0.242209	0.0440965	0.0212867	0.107266	-0.221938	0.142356	0.20279	0.0768737	0.0953055	-0.122065	0.0366642	0.168474	0.037198	0.0795752	0.154719	0.031996	0.0591845	-0.0413137	-0.029156	-0.0531671	-0.125539	-0.184518	-0.0627572	0.105686	0.142902	-0.128446	-0.00670865	0.0638942	-0.0948606	0.15928	0.140242	0.0698057	0.0327861	-0.070297	0.115562	-0.130338	0.241045	0.0557684	-0.0829739
20021	NM_004846	EIF4E2	-0.139164	0.104943	0.188361	-0.0811873	-0.374039	0.0077952	-0.118764	0.116426	0.128715	0.230764	0.219304	0.0971165	0.0902502	-0.130601	0.0375863	-0.241026	0.0906053	-0.0830068	-0.0703731	-0.10524	0.186467	-0.0456444	-0.125909	-0.158877	-0.180369	-0.199276	-0.138001	0.0443265	-0.0123884	0.0311481	-0.0351981	-0.298151	0.203553	0.111646	-0.0573816	-0.22703	0.151593	-0.382436	0.24829	0.165698	-0.280949	0.127539	-0.172968	-0.0162572	-0.0309425	0.0460635	0.112731
20022	NM_016055	MRPL48	-0.0173296	0.119644	-0.092876	0.181068	0.0377744	0.0610034	0.103256	-0.0812696	-0.125636	-0.0600081	-0.165363	-0.148391	0.186015	-0.0718857	-0.172316	0.121982	-0.00316094	0.229059	0.0687268	-0.0651112	-0.124764	-0.0820941	-0.0162408	0.0820273	0.145261	0.202766	-0.0346052	-0.0335762	0.0422194	-0.0526818	-0.144892	0.127937	-0.0295023	0.118313	-0.0330987	0.142968	-0.169537	0.150307	-0.134793	-0.0595654	-0.0219534	-0.0993872	0.200461	-0.0407789	-0.143888	0.0223732	-0.016035
20026	NM_024017	HOXB9	-0.00340006	-0.347788	-0.00512823	-0.265557	-0.051735	-0.0697288	0.0361775	-0.155633	0.0213702	-0.0767759	0.0422852	0.01308	0.0419395	-0.0922834	-0.0100839	0.00893114	0.00280698	-0.0368691	-0.196739	0.103124	0.136321	-0.0418743	0.0531508	-0.209377	0.088892	-0.0762152	-0.0183151	0.286019	-0.083418	-0.105858	-0.0488789	-0.0177639	0.0076143	-0.0755829	-0.0136725	-0.221309	0.117711	-0.0544349	0.0334615	0.0886154	-0.0549041	0.0412563	-0.259053	-0.0921681	0.025024	0.153764	-0.0274686
20041	NM_031288	ZNHIT4	0.0819225	-0.0799193	0.0509777	-0.146669	0.0366549	0.208511	0.0909169	0.204561	0.0262682	0.0618273	0.172392	0.0964991	0.0916496	-0.0573818	0.00412412	0.0309256	0.138933	-0.0907527	0.048559	0.0969095	0.143285	0.117885	0.131136	-0.0691531	0.0588964	-0.00769642	-0.10417	0.131728	-0.0118122	0.205928	0.216679	-0.141288	0.281655	0.123713	-0.168128	-0.0502214	0.155601	-0.208051	0.176626	0.299202	-0.0152447	0.160424	-0.0430094	-0.0491009	0.0265304	0.0957077	-0.111644
20047	N51954		0.0212565	0.0306458	-0.0580897	-0.0157304	0.0141746	0.0628308	0.122905	-0.165832	0.0307876	-0.0166278	-0.0594644	-0.0266539	0.00530932	-0.0923328	-0.0116974	-0.0647734	0.215997	0.0659428	0.046106	-0.0380378	0.0107091	0.00725207	0.0263655	0.0241513	-0.0265301	0.129094	-0.0185373	0.153789	-0.00573736	0.157568	0.0478582	-0.0426154	0.0856012	0.0339308	-0.0425649	-0.011903	0.047669	-0.00984488	-0.000584444	0.0465673	0.0741247	-0.00632179	-0.0493641	-0.229931	-0.0513403	0.0232128	-0.12614
20053	NM_016217	HECA	-0.119233	-0.136321	-0.0301108	0.2135	0.0491832	-0.0998724	-0.220349	0.184122	-0.029808	-0.0524845	0.206849	0.0467884	-0.00515292	0.139606	-0.0362198	0.0460057	0.209428	0.00771295	0.219672	-0.137252	-0.0142157	0.209685	-0.0251966	0.076117	-0.118048	-0.0533481	0.0204882	-0.13828	0.174228	-0.0696223	0.0899542	0.076036	0.143651	-0.0535715	0.215953	0.0775424	0.00373713	0.107273	0.149214	-0.107433	0.0286374	-0.0119357	0.0574803	0.154612	0.0700754	-0.0574559	0.0191054
20056	NM_018303	EXOC2	-0.0138307	0.191538	0.154094	0.0631109	-0.0968354	0.0193357	-0.149476	0.0412151	0.0467906	0.0302757	0.110417	0.117687	0.293363	0.136964	0.0540992	-0.170219	0.122387	0.0229001	0.0224397	0.0904148	0.0943573	-0.0293623	-0.0591433	0.0623704	-0.053974	-0.0935506	-0.0119604	-0.172013	0.0252213	0.123111	-0.00363011	-0.233162	0.225013	0.00381948	-0.0422192	-0.285952	-0.0183564	-0.272068	0.0628977	0.0677807	0.0600735	-0.0119686	-0.0796395	0.123382	0.0434627	0.152851	0.0375523
20064	NM_024717	MCTP1	-0.0941479	0.123645	-0.000576205	-0.138824	-0.0975845	0.143977	0.0508213	0.130082	0.0538289	0.166286	0.0769399	0.0811225	-0.0440056	-0.00603369	0.0458263	-0.057645	0.17009	-0.068791	0.0369194	0.0115982	0.0402601	0.066701	0.114401	0.0752939	-0.0339549	0.110425	0.217633	-0.0632259	-0.0756887	0.166022	-0.118509	-0.132579	0.274707	0.0661001	0.0243075	0.0364828	-0.025806	-0.0727336	0.0389602	0.249012	0.0219699	-0.0280447	0.029411	-0.00544925	-0.0132611	0.243702	0.0844967
20066	NM_032591	SLC9A7	-0.0989438	-0.100326	0.126272	0.0032103	-0.159799	0.18609	0.0463847	-0.0468045	0.0932687	0.00500482	0.110484	0.157027	0.0195828	-0.093181	0.034837	-0.0791377	0.143568	-0.113094	0.111895	-0.1159	0.194774	0.0324739	0.0534803	-0.229793	-0.0552089	-0.186872	-0.278629	0.071647	0.224647	0.194356	-0.0219948	-0.103719	0.203397	-0.110119	-0.0941684	-0.093578	0.13718	-0.189474	0.151289	0.178557	-0.107545	0.230862	-0.116945	0.0598927	0.00680754	-0.0101001	-0.122774
20070	AW273831		-0.0884509	0.255974	-0.0209821	-0.0560895	-0.0772197	-0.140454	-0.0623783	0.0909663	-0.0249511	0.0302839	-0.0979302	-0.00432982	-0.0599912	-0.0726348	-0.0737238	-0.0316829	-0.0971494	-0.08248	-0.0934467	-0.0244393	0.0232374	-0.0728994	0.116517	-0.0327533	-0.0256988	-0.0256575	0.145319	-0.08364	-0.170639	-0.109479	0.0116394	-0.0411172	0.104872	0.0527977	0.0871301	-0.0123063	-0.00848675	0.00404167	0.00585267	-0.0386895	0.0302343	-0.114352	-0.0746183	-0.0883981	-0.0832459	-0.0268676	0.113431
20072	NR_002162	LOC432369	0.0585632	0.248849	0.0837566	0.12056	-0.198859	0.0297407	-0.129689	0.137846	0.0455028	-0.0616388	0.0560078	0.0467602	0.315295	0.199304	0.024638	-0.19545	-0.0887254	-0.0388533	-0.0352693	-0.104829	0.0242008	0.000469209	-0.178404	-0.0552919	-0.116395	-0.211337	-0.127993	-0.0710961	0.0725616	0.109468	0.136184	-0.312215	0.0452089	0.0578897	-0.0457181	-0.280918	0.104114	-0.296889	0.122545	-0.0384471	-0.136521	0.154787	-0.145732	0.117695	-0.0239048	-0.0453973	0.122075
20100	NM_178832	C10orf83	-0.0755137	-0.262947	0.0708818	-0.157387	-0.0437342	0.0746762	0.00312798	0.0313457	0.0951332	-0.0492908	0.191087	0.0827362	0.0107998	0.124041	0.164027	0.0535048	0.0520034	-0.1874	-0.0410889	0.10515	0.169791	0.206952	0.0415446	-0.0217972	-0.00515294	-0.0251555	0.0878881	0.0164795	-0.0624362	0.0887528	0.0105282	0.0890506	0.177031	-0.167539	-0.0137631	0.0320213	0.0681577	0.0577525	0.165324	0.175519	-0.0580159	-0.0753844	-0.0393384	0.0610451	0.107225	0.0529205	-0.0505007
20110	NM_004223	UBE2L6	-0.0900563	-0.0444911	-0.126008	0.0368442	-0.146636	0.107808	0.0246616	-0.123176	-0.0299562	-0.0511674	-0.0648313	0.0324161	0.090102	0.0852619	-0.0110141	-0.214323	-0.00183565	0.0989266	0.0274035	-0.139112	0.10058	-0.0417426	-0.129959	0.0837065	-0.0751454	-0.0221673	-0.150003	-0.0149566	0.0120262	0.227306	0.044154	-0.170445	0.00281523	0.0847118	-0.107626	-0.0619763	0.126783	-0.113858	-0.0616465	-0.0185957	-0.00685684	0.0620244	-0.10738	-0.059415	-0.0845712	-0.0239866	-0.0577278
20121	XM_001126418	LOC727935	-0.0143329	-0.0097049	-0.0488375	0.000181093	-0.020266	-0.0529366	0.0994448	-0.0952385	0.00672553	0.0167348	-0.0131375	0.0570121	0.0585178	-0.0215995	-0.0201678	-0.028522	0.0842505	0.0817392	0.0677801	0.150851	0.0590114	-0.0559011	0.0301438	0.0891146	0.0660496	-0.0372474	-0.03826	-0.00932625	-0.196947	0.114929	-0.0508627	0.00290578	0.187806	0.0447636	-0.115446	-0.0746201	0.0960789	0.0237973	0.0962192	0.145538	0.260058	-0.0262256	-0.0605425	-0.0192946	0.0299218	0.0556367	-0.261615
20132	XM_001131915	LOC729967	-0.0607812	0.123991	0.0266948	-0.01145	-0.0315431	0.140816	0.0800514	-0.0455531	0.0350188	0.0932308	0.0189654	0.0569627	-0.00889825	0.168631	0.0427229	-0.166053	0.111456	0.00842086	0.0949367	-0.00940038	-0.0371651	-7.40847e-005	0.00209903	0.221305	-0.00170392	0.123513	0.174631	-0.0545006	-0.0795739	0.327936	-0.194487	-0.199206	0.123837	-0.0655979	0.0364078	0.011656	0.014183	-0.09444	-0.0842011	0.0780787	0.256708	-0.00713671	0.064724	0.0898633	0.0686348	0.0849903	0.0685358
20136	NM_014175	MRPL15	0.0843106	-0.062749	0.0184799	-0.00678281	0.0758045	-0.163939	-0.0100672	-0.0361284	-0.0545332	-0.0363427	-0.0596213	-0.158719	-0.182173	-0.0815831	-0.129697	0.113809	-0.183274	-0.034334	0.0357713	0.0545588	-0.157963	-0.123348	-0.0405734	0.00556456	0.122428	0.160301	0.0510275	-0.101314	0.0575058	-0.16306	-0.041726	0.240581	-0.118558	0.0509049	0.0649139	0.188021	-0.163851	0.188322	-0.168099	-0.100663	-0.0759362	-0.127466	0.233595	0.0536451	-0.0409154	-0.205822	-0.0303335
20138	XM_001133189	INPP5A	-0.107567	-0.111347	0.035379	-0.117398	-0.0869494	-0.239939	0.0107997	-0.15025	-0.00224733	0.0765536	0.0293782	0.0159858	-0.0941025	0.0123226	-0.0534571	-0.0110055	-0.0943506	0.125226	-0.0876598	0.0596619	0.000238713	-0.175918	0.0245463	0.00875012	-0.00665105	-0.117899	0.000428038	0.0145615	-0.0426145	-0.0996839	0.128239	0.00505425	-0.081082	0.0563373	-0.071194	-0.108798	0.16096	-0.0152612	0.037709	-0.0791818	0.0512576	0.096893	-0.0155657	0.0303496	0.0252051	0.0526322	-0.0714086
20154	NM_145799	6-Sep	-0.263385	0.229205	-0.0311233	0.191119	-0.284761	0.152636	-0.18618	-0.0662554	-0.146513	0.0898064	0.0688812	0.0940955	0.122065	0.110088	-0.0719869	-0.345137	-0.0556703	-0.0511672	0.281591	-0.225609	0.0492653	-0.129163	-0.198618	0.149007	-0.274949	-0.184772	-0.0388362	-0.298695	0.0532249	0.346284	0.0790145	-0.361091	0.0606674	0.163307	-0.0543359	-0.094409	0.198216	-0.29584	0.059638	-0.0382861	0.0550688	0.258362	-0.159402	0.261688	-0.170328	0.0494713	0.020192
20176	NM_138737	HEPH	-0.0676636	-0.0997572	-0.00985311	-0.0293535	0.0712766	-0.190237	-0.0503274	-0.182237	-0.167348	-0.183136	-0.168622	-0.200637	-0.0842824	-0.229511	-0.158453	0.128683	-0.165801	-0.107668	-0.048806	0.00132527	-0.195143	-0.307155	0.0876573	-0.026094	0.112327	0.120204	0.0617774	0.0879697	0.0181175	0.00448619	-0.0483027	0.0932484	-0.261652	0.0956599	0.0417089	0.0558354	-0.118098	0.00288926	-0.270021	-0.0885743	0.0896658	0.0268923	0.0318805	0.0682392	-0.208135	-0.00511999	-0.0316996
20181	NM_016038	SBDS	0.0140284	-0.142068	0.0342761	0.095173	0.0104623	0.0971976	-0.0824388	0.12572	0.0621764	-0.00370422	0.227907	0.182915	0.0874025	0.204685	0.104116	-0.128765	0.180454	-0.164862	0.244348	-0.0543528	0.048747	0.154583	-0.128363	0.136027	0.0121251	-0.156045	-0.0662968	-0.0708979	0.101824	0.200916	0.0099602	-0.150467	0.21435	-0.0711752	-0.130074	-0.131897	0.139991	-0.114657	0.111629	0.112562	0.0196404	0.205895	-0.129309	0.191655	0.0838965	0.0517599	-0.0287199
20192	AW469688		-0.108909	0.190089	-0.0200026	-0.0335516	-0.140043	0.189645	0.0761579	-0.11939	0.00973843	0.103018	-0.0092769	0.0345398	0.064642	-0.0521466	0.0106766	-0.142001	0.0675897	0.0220687	-0.00993571	-0.0317983	0.0924147	0.0795341	-0.0832617	0.0656383	-0.114797	0.0975017	0.0910733	-0.0610199	-0.0734909	0.26806	-0.0513813	-0.184768	0.0674586	0.114272	0.00367947	0.0634744	0.122313	-0.158555	0.0234354	0.11583	0.00219781	-0.0151295	-0.0734329	-0.034704	-0.110632	-0.0474052	0.0306295
20196	NM_024920	DNAJB14	0.117487	0.0460057	0.00477427	-0.0993378	0.0610613	-0.0413796	0.0938556	0.0661237	0.0857031	-0.0142242	0.0742152	0.136653	-0.130157	0.224909	0.20605	0.054089	0.138834	-0.013368	-0.055556	0.113611	0.0306128	0.131945	0.153147	0.0653749	0.0393466	-0.0872783	0.0151707	-0.104729	-0.0991978	0.0575467	0.017632	0.0493489	0.05223	-0.0919309	-0.017673	-0.160312	0.135311	0.160951	0.0053917	0.107581	0.145912	-0.0190806	0.00470017	0.0491256	0.18335	0.0727583	-0.0696882
20202	NM_019013	FAM64A	-0.0424637	-0.0297074	-0.0905548	-0.10226	0.111512	-0.230094	-0.00163807	-0.282234	-0.115873	-0.107414	-0.430005	-0.205197	0.00771292	-0.228844	-0.204765	0.100646	-0.114872	0.281173	-0.163894	0.0284892	-0.181973	-0.21748	0.166375	-0.0578924	0.0804712	0.122213	-0.0108491	0.17929	-0.14722	-0.290977	-0.0730384	0.132958	-0.231993	0.0973227	0.0119603	-0.0899557	-0.139928	0.139252	-0.145098	-0.100354	0.0813355	-0.0983912	-0.0551261	-0.276636	-0.0950499	-0.015253	-0.0194676
20204	NM_182936	SLC8A3	-0.0707673	-0.142742	-0.07922	-0.17301	0.15979	-0.15206	0.017459	-0.265482	-0.103879	-0.292484	-0.257547	-0.177391	0.128346	-0.206627	-0.133799	0.0631271	-0.113473	0.0686675	-0.302187	0.0935346	-0.143647	-0.106419	0.230235	-0.155774	0.130453	0.127431	-0.0624771	0.190435	-0.167692	-0.125325	-0.0835007	0.165276	-0.248843	-0.00848682	0.113043	-0.11107	-0.0947125	0.120764	-0.282846	-0.0623889	0.0795904	-0.1354	-0.160308	-0.16463	-0.0853861	-0.0198955	-0.0785042
20221	DB040535		0.126938	-0.02653	0.00661813	0.0132939	0.115867	0.080084	0.155197	-0.106442	0.102077	-0.0291974	-0.168631	-0.0594486	-0.0192946	0.0355683	0.0729664	-0.00364654	0.0263988	0.096951	0.000345733	0.165519	-0.00346545	-0.0544358	-0.0488457	0.11902	0.0790883	0.212133	-0.0768246	0.0421534	-0.0710543	0.0377745	-0.00884067	-0.0206533	0.129492	-0.00429692	-0.0681977	-0.0302102	-0.0281437	0.092909	0.0450186	0.182812	0.104507	-0.0435529	-0.0135572	-0.196494	0.0785127	0.137853	-0.249218
20242	XM_944469	LOC648659	0.145173	0.0132444	0.122847	-0.0376509	0.147467	-0.00338313	-0.00592668	0.248978	0.114762	-0.0675236	0.106903	0.0683223	-0.0220851	0.14899	0.102156	0.144783	0.0815176	-0.148044	-0.104502	0.109224	-0.0591431	0.14924	0.184139	-0.0563284	0.0897481	-0.0236655	0.0409764	0.0523933	0.0633496	-0.0829245	-0.033313	0.107481	0.0553086	-0.071714	0.0243898	-0.0483446	0.0263163	0.11841	0.0762987	0.0987323	-0.110829	0.00578675	0.123563	0.0945059	0.1739	0.10398	0.0581558
20270	CB242429		-0.0715659	-0.0768243	0.0611271	-0.0662554	-0.0820434	0.0320451	-0.0682721	-0.0985722	-0.00151468	-0.00777883	-0.087542	-0.00549048	0.11506	-0.189695	-0.00961471	-0.0205375	0.0592182	0.0373876	0.0697558	-0.103297	0.0789316	-0.0868026	0.128716	-0.1206	-0.00977079	-0.15802	-0.0406636	0.199127	-0.0978808	-0.0355438	-0.0181999	-0.157587	0.125549	-0.0707674	-0.126164	-0.151471	0.0384579	-0.169009	0.125194	0.183438	-0.0594561	0.107429	-0.270659	-0.113866	-0.0399149	0.0543773	-0.0315432
20274	NM_024551	ADIPOR2	0.150508	-0.0182656	0.116723	-0.167453	0.0712684	-0.0841338	0.119019	0.0169075	0.097409	0.0595801	-0.234433	0.0872632	0.0304401	-0.10105	0.193447	0.0521134	0.134397	0.0852623	-0.156378	0.228902	0.079837	-0.0224477	0.0290901	-0.0536367	0.137153	0.0335762	-0.0757874	0.133918	-0.259292	-0.169866	-0.23422	0.0951334	-0.0348611	-0.0730146	-0.0707989	-0.042105	-0.0693428	0.0424005	-0.0249994	0.186664	0.100926	-0.150579	-0.106672	-0.410596	0.101594	0.0759109	-0.0653584
20286	AK022936		0.0865574	0.194584	0.110821	-0.124691	-0.0134091	-0.121686	0.0129317	0.0568468	-0.0567842	-0.0447304	-0.177496	-0.0111785	-0.0301438	-0.0483601	-0.0559184	-0.022085	-0.145617	0.054822	-0.102279	0.100309	0.00346545	-0.129006	0.105865	-0.0564683	0.00805041	0.0490678	-0.125144	0.0379224	-0.183497	-0.0895262	-0.0356508	0.0340709	-0.0184472	0.0742329	-0.136437	-0.0109975	0.0148744	0.0227272	-0.0537935	0.180112	0.0456931	0.047858	-0.0685105	-0.164169	0.0290904	0.1273	-0.126955
20288	NM_003850	SUCLA2	0.0613163	0.114837	-0.0143969	0.0285139	-0.0712437	-0.104811	-0.0492573	-0.0418325	-0.0135992	0.0710878	-0.135812	-0.103908	-0.197013	0.0766847	-0.0210569	-0.0332963	-0.159043	0.134166	-0.0847622	0.0138536	-0.0639667	-0.120182	-0.0934769	0.00125943	-0.0801748	-0.00621476	-0.041174	-0.0192369	0.0658026	-0.226211	-0.100639	0.095224	-0.0576546	-0.0395777	0.0755567	0.068718	-0.0642886	0.11869	0.0175415	-0.128721	-0.067663	-0.146949	0.121686	-0.00158868	0.0150802	-0.102433	0.179736
20300	NM_001007156	NTRK3	0.165727	0.224736	0.075121	-0.0776892	0.0652102	0.0492985	0.130396	0.0641401	0.125983	0.100467	0.014364	0.0129566	0.158918	-0.079566	0.00728515	0.0147838	0.161398	-0.0504019	-0.140422	0.172875	-0.0986463	-0.03212	0.095741	0.0629715	0.138965	0.150744	-0.0887113	0.0985558	-0.0124543	0.00704622	-0.0552421	-0.100838	0.0472171	-0.0188464	-0.0521136	-0.131781	0.0816863	-0.172484	-0.0872636	0.11178	-0.0341938	-0.0294854	0.097107	-0.0325804	0.138834	-0.0171628	0.00314446
20315	CK429537		0.0773122	0.157147	-0.0257234	-0.0122485	-0.0911639	0.0427296	-0.0119192	0.0350497	0.0784507	0.116987	0.0427462	0.224385	-0.00728488	-0.0546654	0.122662	-0.0882825	0.0991085	-0.00520233	0.0497526	-0.0093016	0.243084	0.0482374	-0.0542127	-0.000469198	-0.102318	-0.12427	-0.16435	0.0522122	-0.151715	0.145031	0.00558921	-0.0906636	0.155126	0.0311897	-0.111907	-0.101694	0.209683	-0.175117	0.181877	0.161039	-0.00786109	0.141829	-0.194073	-0.171298	0.0996843	0.0232952	-0.136265
20328	NM_003764	STX11	-0.170555	-0.233107	-0.045191	0.00813272	-0.0340702	0.0807425	-0.306648	0.0948269	-0.191031	-0.105216	0.224465	-0.0625684	0.0811544	0.0932382	-0.154255	-0.00283986	-0.0497765	-0.096169	0.0239955	-0.195539	-0.0313701	0.00945815	-0.145838	-0.0898801	-0.14266	-0.107034	-0.0293041	-0.00736716	0.28574	0.121843	0.133812	-0.0551851	-0.000609144	0.0843578	0.131778	-0.0175746	0.0822663	-0.131613	-0.0656964	-0.111714	-0.105018	0.182459	0.0154011	0.369529	-0.141945	-0.0452897	0.228252
20332	NM_018957	SH3BP1	0.0501447	0.120813	-0.00226366	-0.10263	0.10896	0.0641808	-0.102754	-0.00741658	0.0245725	-0.055382	0.128403	0.0269832	0.0839119	0.0195334	0.0559761	0.0641808	0.104747	0.0613167	-0.0953482	-0.004338	0.0436186	0.188842	0.200997	-0.0842745	0.0953784	-0.210322	-0.114574	-0.00715315	0.0572089	-0.00712028	0.041808	0.0429199	0.0944914	-0.0910419	-0.0142157	-0.147569	0.0349183	0.0282094	0.0876748	0.0502058	-0.0930736	-0.06521	0.0740421	-0.036696	0.1126	0.087682	-0.0274275
20349	NM_002014	FKBP4	0.110815	0.0968519	0.197615	-0.236801	0.108097	-0.0337986	0.305769	-0.114171	0.122324	0.206712	0.0856162	0.104805	-0.0620822	-0.172163	0.0240904	0.0746103	0.18615	0.080299	-0.179823	0.300756	0.0940943	-0.023913	0.240394	0.0156976	0.261047	0.143623	0.0609957	0.135194	-0.203319	0.0198957	-0.0707092	0.060182	0.216967	0.142371	-0.0960369	0.0519421	0.0803816	-0.00897237	0.0349762	0.303002	0.155971	-0.0528794	0.0769069	-0.317309	0.0644535	0.143821	-0.069244
20360	XM_927029	PPP1R3E	-0.0569283	-0.0860271	-0.151764	0.0728735	-0.0506731	-0.0327201	0.0178624	-0.0673913	-0.022959	-0.00525174	-0.0607979	0.0656882	-0.164605	-0.0152612	0.0146443	-0.0776474	-0.0249912	-0.0191383	0.143026	-0.109207	0.0542371	-0.0548721	-0.0335598	0.0191301	-0.114607	-0.000189324	-0.0133433	-0.0309586	-0.0139606	-0.00643706	0.0544269	0.0137304	0.0159036	-0.0302677	-0.0444911	0.127871	-0.0241926	0.077195	0.0315188	-0.056215	0.0996423	-0.109784	-0.065399	-0.0821751	-0.0655809	-0.0573489	-0.147279
20364	NM_005694	COX17	0.0374665	0.0220356	0.212751	0.0593738	-0.235783	0.205169	-0.101346	0.130708	0.174279	0.222557	0.154028	0.201271	0.00673337	0.149855	0.141924	-0.335869	0.193476	-0.00241184	0.126818	-0.00610778	0.184229	0.120692	-0.151147	0.0515377	-0.198906	-0.218636	-0.122888	-0.0704696	0.0306706	0.18288	0.050624	-0.275514	0.367799	0.126496	-0.210421	-0.0548394	0.108138	-0.2782	0.272623	0.229231	0.0340949	0.233273	-0.259118	-0.0264972	0.0391823	0.00866777	0.0790063
20373	NM_004219	PTTG1	-0.113384	-0.0689803	-0.0756234	-0.0485786	-0.0699354	-0.0945392	-0.0370091	-0.194298	-0.129741	-0.088309	-0.15784	-0.126364	-0.100796	-0.0869501	-0.112706	-0.0455039	-0.133839	0.103908	-0.094674	-0.139756	-0.015393	-0.16433	-0.0610618	0.0419153	-0.0186692	0.0838794	0.0719933	0.0505416	-0.0163561	0.0521308	-0.178124	0.0113763	-0.188322	0.0661665	-0.0392974	0.106955	-0.0666763	-0.011944	-0.199363	-0.121272	0.0274358	-0.0300864	-0.0617036	-0.0471422	-0.147923	-0.100022	0.0434546
20397	NM_033301	RPL8	0.0343957	0.106836	-0.0205047	0.0847433	-0.16561	0.094275	0.0653334	0.0873527	0.176848	0.0487227	0.0205376	0.205272	0.0792282	0.189728	0.167689	-0.242441	0.240445	-0.0386388	0.110692	-0.0203647	0.162333	0.27562	-0.108598	0.139286	-0.0486235	-0.0734659	-0.167132	-0.15634	0.018134	0.25582	-0.100194	-0.131583	0.292965	-0.00124298	-0.0982261	-0.116034	0.120889	-0.0247027	0.0951491	0.257763	0.0172203	-0.0026917	-0.133918	-0.0405978	0.0915186	-0.00288103	-0.113636
20408	NM_198445	FLJ45909	-0.143148	-0.135482	-0.195795	0.258667	0.0446724	0.188855	0.0300121	0.00283164	-0.149213	-0.184988	-0.0577111	-0.0490192	0.12297	0.0381201	-0.0545273	0.0686916	-0.0403184	0.0153189	0.097044	-0.164013	-0.0917068	0.158344	0.076981	-0.166738	0.0122649	-0.0104787	-0.0275015	-0.107824	0.226844	0.0757466	0.131104	0.185435	-0.095331	0.0567901	0.10542	0.0272798	-0.0184881	0.213311	-0.0704378	-0.149177	-0.0531837	-0.031823	0.062057	0.234425	-0.0859623	-0.279221	-0.037544
20427	NM_002710	PPP1CC	0.392661	-0.111182	0.0235174	-0.0730628	0.222983	-0.0919208	0.107224	0.0508295	0.237822	-0.0397256	-0.232005	0.0217479	-0.192222	-0.0578757	0.188318	0.235017	0.0573743	-0.0707418	-0.181806	0.255004	-0.0648064	0.0346717	0.0603698	0.0079352	0.157674	0.119101	-0.0491091	0.186681	-0.180681	-0.389697	-0.180542	0.20394	0.00574571	-0.183944	-0.056295	0.0423931	-0.247581	0.245595	-0.011302	0.121222	0.0114336	-0.332693	0.125209	-0.265219	0.23562	-0.0147179	-0.152374
20445	NM_001006618	MAPKAP1	0.198134	-0.106853	-0.0197474	0.192107	0.00994366	0.141359	-0.0643704	0.087682	-0.062456	-0.148242	0.00230482	-0.0372315	0.0279789	-0.0992802	-0.0463037	-0.00795983	-0.123705	-0.188115	0.220676	0.0570032	-0.0787834	-0.123968	-0.0135902	-0.239208	0.0312962	-0.113092	-0.241998	0.116154	0.169116	0.0110385	0.170154	0.0534236	0.0333547	0.15585	-0.196674	-0.137625	0.0253203	-0.0785368	0.0732037	-0.0794369	-0.0954772	0.122674	-0.118262	0.132593	-0.0383015	-0.296589	-0.0291149
20446	NM_207309	UAP1L1	-0.207708	-0.13856	0.153122	0.0391737	-0.253349	0.116582	-0.0926126	0.0665435	-0.00469223	0.114287	0.12879	0.126619	-0.175076	-0.0867765	0.0115409	-0.072725	-0.0921117	-0.279996	0.124019	-0.151451	0.163008	-0.127376	-0.216966	-0.0768085	-0.165898	-0.163156	0.00772115	-0.163996	0.0246204	0.0780514	0.0113348	-0.0595973	0.0193362	0.0560245	-0.0286373	0.186768	0.0547317	-0.222176	0.0061984	0.00622325	-0.115718	0.157765	-0.0101165	0.279295	-0.124149	0.00871716	0.0544269
20450	NM_014641	MDC1	-0.0305145	-0.163298	-0.0290987	0.183454	0.150581	0.214474	-0.133097	0.151869	-0.0960848	-0.167231	0.104541	0.037516	-0.043611	-0.0459488	-0.00281942	0.120288	-0.0149405	-0.181203	0.148811	-0.0441543	-0.0671696	0.144006	0.189039	-0.0360628	0.000370422	-0.0297077	-0.0436563	-0.0968774	0.0546085	0.118445	0.0757558	0.162421	-0.0857216	-0.145879	-0.0631032	0.0949906	0.00141585	0.122099	-0.11596	-0.133571	0.063227	0.131854	0.128676	0.168443	0.0306383	-0.169991	-0.169543
20451	NM_148976	PSMA1	-0.0741674	-0.221698	-0.00475781	-0.0295593	0.0941602	-0.171717	0.165256	-0.147574	-0.0829866	-0.135006	-0.0881182	-0.0760765	0.164795	-0.183488	-0.136771	0.0490349	0.0130636	0.158194	0.0696076	0.0804053	-0.138017	-0.172132	0.0792118	0.0268101	0.214464	0.162695	0.0648149	0.149623	-0.117702	-0.0170064	-0.135771	0.0963188	-0.0245304	0.101397	-0.0880356	-0.0148746	-0.02211	0.0489281	-0.0696147	0.0208841	0.122616	0.0164218	-0.0495946	-0.111809	-0.0431746	-0.000963086	-0.0369678
20452	NM_001571	IRF3	-0.159893	0.268914	0.0512576	-0.00574559	-0.11478	0.131284	-0.0324486	0.0374945	-0.0955568	0.00418164	0.315102	0.079435	0.139129	-0.0525499	-0.00405826	-0.136618	0.0305969	-0.0246452	0.0995794	-0.13475	0.106968	0.0785216	0.0984323	-0.121728	-0.167725	-0.155929	-0.0562212	-0.0877063	0.0611601	0.318034	0.203665	-0.183854	0.01876	0.0442698	0.0250977	-0.150944	0.242774	-0.20098	0.129096	0.0445752	0.0150966	0.189679	-0.158513	0.10766	-0.0785127	0.0192699	-0.0469856
20475	NM_001008239	C18orf25	0.243948	-0.100811	0.0594808	-0.0119933	0.0651277	-0.144734	0.112434	0.0585918	0.236258	-0.0282837	-0.152003	0.141699	-0.154769	0.148974	0.233865	0.0592419	0.114469	0.0167923	-0.0835439	0.161148	0.08364	0.130397	0.0381942	0.0362599	0.0259539	0.0206528	-0.0379555	-0.0255587	-0.22914	-0.0685687	-0.0800435	0.140778	0.0192868	-0.14556	-0.037412	0.11563	-0.0276416	0.227362	-0.030531	0.126712	0.0352061	-0.113364	-0.0203729	-0.259696	0.227759	-0.000288103	-0.0870897
20484	XM_001132511	LBH	0.121315	-0.0039758	0.0568221	0.203952	0.0187349	0.0330987	-0.0398487	-0.0187843	0.122138	0.146366	0.0528298	0.0732366	-0.00842083	0.0993789	0.0505843	-0.101074	0.00625602	-0.057415	0.218215	0.112681	0.088727	0.0575309	-0.0467055	0.314469	-0.0212373	0.114689	-0.0254024	-0.167436	0.00865954	0.177431	-0.0290656	-0.0434468	0.215736	-0.12224	-0.0401449	-0.0821521	-0.054065	-0.0237067	0.0634574	0.0520991	0.171421	0.0443266	0.126937	0.00967202	0.0782411	-0.00118534	-0.271781
20553	NM_006152	LRMP	-0.294035	-0.0352389	0.015253	0.134709	-0.0755323	-0.00356423	-0.260815	-0.192346	-0.113042	0.0196405	-0.0755323	-0.00350666	0.0613741	-0.00834674	-0.102132	-0.0308433	-0.0556292	-0.0562132	0.0611371	-0.163428	0.0469935	-0.0696808	-0.04473	0.0206694	-0.173479	-0.0814175	0.0353214	-0.178483	-0.00840436	-0.0570116	0.0917816	-0.125574	-0.107934	-0.123203	0.0803309	-0.0944584	-0.0822416	-0.134923	-0.0859626	-0.123757	0.0560483	0.0620244	-0.0852039	0.225551	-0.165117	0.0771292	-0.0761746
20575	NM_006370	VTI1B	-0.0118055	0.0746018	-0.0661895	0.0743305	-0.00537517	-0.0454953	-0.0750384	0.199737	-0.114869	0.047241	0.174039	-0.0343916	0.15546	0.11343	-0.0784323	0.0110713	0.0219125	-0.0606417	0.115244	-0.104869	-0.0111372	0.0684131	0.0271557	0.0748741	0.0671361	-0.0396839	0.183694	-0.0831131	0.143664	0.14974	0.0273287	-0.112403	0.0400635	0.0978659	0.133342	0.0736488	0.0295019	-0.10626	0.0289176	-0.0995637	-0.0314937	0.0749972	0.0971725	0.224769	-0.0355768	-0.0170474	0.199903
20593	AK091904		-0.0288717	-0.0674898	0.0369183	-0.0701818	0.0366549	-0.0708812	-0.0880606	0.0801501	-0.0929802	-0.103413	-0.0853195	-0.118938	-0.155995	-0.182163	-0.173262	0.0560645	-0.133657	-0.13666	0.0614829	0.0675971	-0.182829	-0.327677	0.0403261	-0.0783395	0.0230976	0.161296	0.0641152	0.13344	-0.0152941	-0.126527	0.139352	-0.0173112	0.000617375	0.295195	-0.112483	0.0535882	0.0024777	-0.107215	-0.0261683	-0.0596971	-0.00158045	0.0934111	0.0428283	0.00840436	-0.125737	0.01778	0.116773
20600	NM_006672	SLC22A7	-0.0454933	0.162991	-0.100951	0.212826	-0.0326297	0.229469	0.00693093	-0.041816	-0.10299	0.026448	0.0979549	-0.0442696	0.127827	0.0798867	-0.020423	-0.07717	-0.165538	0.114674	0.116808	-0.0966461	-0.038087	0.0775338	-0.155493	0.0179283	-0.093337	-0.0836564	-0.0276743	-0.130247	0.028835	0.0890735	-0.0408778	-0.109391	-0.0131871	-0.0434713	-0.00853603	-0.0173524	0.0287529	-0.0379225	0.103759	0.00965591	0.025032	0.126057	0.0654484	0.188847	-0.0448456	-0.0681651	-0.0130634
20601	NM_024537	CARS2	0.140522	0.220216	0.0546819	-0.10524	-0.0199943	0.0763633	0.147805	0.0268759	0.158573	0.180856	0.0071861	0.118897	0.0256	0.188329	0.279065	-0.0984401	0.202646	0.114599	-0.0340876	0.144381	0.0983907	0.212376	-0.0385481	0.0349099	-0.049496	-0.0230893	0.134437	-0.0309421	-0.170384	0.0465	-0.184131	-0.0876179	0.101727	-0.0512337	0.0236819	0.137823	0.0596871	-0.0430178	0.165282	0.227478	0.0428285	-0.178508	-0.103939	-0.12614	0.193697	0.0283905	0.126906
20605	NM_176818	15E1.2	0.172604	0.102177	-0.0764295	0.0375357	0.106285	0.0461703	0.207878	-0.119414	-0.00987014	-0.0241185	-0.189242	-0.101249	0.139837	-0.112327	-0.035125	-0.013442	0.00246125	0.113653	-0.131247	0.109742	-0.108071	0.0320705	0.0852043	0.0386882	0.193284	0.111084	-0.153394	0.000518583	-0.0559907	-0.0237233	-0.182954	0.0799542	-0.0347212	-0.00771305	-0.0979133	0.0928121	-0.164887	0.120229	-0.162533	0.0989134	0.0677947	-0.178352	0.0898465	-0.173981	-0.0362271	-0.114912	-0.108319
20615	NM_007344	TTF1	-0.178319	-0.262898	-0.132668	0.0859784	0.138578	0.0526322	0.044154	-0.26522	-0.0816369	-0.0260119	-0.133326	0.0401704	0.116847	-0.0668236	-0.100827	0.0473476	0.11642	0.203295	0.136763	-0.0489776	-0.0326297	0.0356843	0.0674163	0.0876827	0.0799282	0.0175413	-0.0508544	0.0449358	0.0449195	0.00614075	0.0608313	0.100073	0.103901	0.0247691	-0.0941602	-0.0270988	-0.0316176	0.116122	0.0341695	0.0361049	0.134396	-0.0866698	0.0840601	-0.0294524	-0.0240116	0.14392	-0.0675565
20634	NM_003090	SNRPA1	-0.11643	-0.046154	0.000691449	-0.0951319	-0.207501	0.00957324	-0.0493234	-0.0862253	0.0849132	0.183334	0.135862	0.142288	-0.187284	0.132577	0.16052	-0.242335	0.0577285	0.20588	0.0521565	-0.157387	0.223765	0.156344	-0.0924813	-0.0266291	-0.263088	-0.174417	-0.0429769	0.00605015	0.00740015	0.131088	0.0673342	-0.0968543	0.0830579	0.0373636	-0.042738	-0.0812387	0.222508	0.0275427	0.175309	0.0503418	-0.00698034	0.108607	-0.113883	-0.130058	0.0715861	0.149452	0.0661242
20647	NM_015062	PPRC1	0.286338	0.00511174	0.247834	-0.064428	0.133235	0.0243569	0.103116	-0.0805782	0.177819	0.15812	-0.0205788	0.0845221	-0.162951	-0.110952	0.0906895	0.168984	0.0806944	-0.140982	-0.0903845	0.308393	-0.0138865	0.0618114	0.0536859	0.0831879	0.129868	0.225205	0.118394	0.0499239	-0.182731	-0.155831	-0.05674	0.107061	0.00375364	-0.0950425	0.00698852	0.165852	-0.0918561	0.0552992	-0.0569215	0.154141	0.0942178	-0.0979137	0.060526	-0.0439974	0.18377	0.010026	-0.105495
20670	NM_134421	HPCAL1	-0.0166957	-0.0595382	-0.137713	0.0226696	0.176418	-0.0352554	0.0910569	-0.027913	-0.0697907	-0.0785456	-0.207549	-0.142752	-0.0379225	-0.17012	-0.136425	0.130987	0.0401867	0.17548	0.0605527	0.0310245	-0.146923	-0.101183	0.048072	0.118057	0.129679	0.194847	0.0348193	0.162563	-0.166449	-0.075549	-0.0874765	0.0723893	-0.143182	0.116782	-0.0337573	-0.0095652	-0.104994	0.0335598	-0.118362	-0.0934063	0.104285	-0.0497677	0.0839198	-0.164679	-0.0493236	-0.0250814	0.00707089
20674	NM_015127	CLCC1	-0.0931023	-0.0161584	-0.0219863	0.0602875	0.110582	-0.176573	-0.0871716	-0.222415	-0.13046	0.0014076	-0.202297	-0.218459	-0.127226	-0.101009	-0.199497	0.112796	-0.124511	0.149699	-0.0641746	-0.0158045	-0.138445	-0.145041	-0.0196651	0.0805044	0.0563035	0.213368	0.117842	-0.0142487	0.0230894	-0.300426	-0.14974	0.242892	-0.209208	-0.019048	0.138708	0.194235	-0.340013	0.218077	-0.145642	-0.202009	0.13624	-0.19088	0.126378	-0.0787837	-0.0969844	-0.0448535	0.03356
20692	BI561918		0.0144976	0.207705	-0.134338	0.0667904	0.0581967	0.0579578	0.036375	-0.0809404	-0.00985368	0.080406	-0.249546	-0.118823	0.0358647	-0.00935922	-0.0432991	-0.0450179	-0.0363425	0.133269	-0.0532594	-0.0922258	-0.0807754	-0.016027	-0.0546819	0.115217	0.0177554	0.158349	0.0505826	-0.0891221	-0.1644	0.0311152	-0.10338	-0.0197889	-0.103184	0.187706	0.0676874	-0.119878	-0.153173	0.0713013	-0.159487	-0.168464	0.066634	-0.116575	0.122542	-0.0765283	-0.0191137	0.0430508	-0.0442857
20707	NM_207584	IFNAR2	-0.0577354	-0.0508542	-0.0884643	0.18274	-0.0497267	0.117126	-0.187177	0.0506569	-0.108444	-0.0170559	0.00298805	-0.0115984	0.161215	0.0757631	-0.120452	-0.18474	0.0550944	0.106846	0.335173	-0.192083	0.0550523	0.134975	-0.0378568	0.0743475	-0.106944	-0.113274	-0.228993	-0.189522	0.0876906	0.173933	0.217108	-0.241732	0.326774	0.189127	-0.0635143	-0.132662	0.0781755	-0.139755	0.193518	0.0955799	0.0239455	0.225503	-0.0682556	0.0809078	-0.0613748	0.0430098	-0.156038
20735	NM_014037	SLC6A16	-0.197327	0.112911	-0.0187102	0.181817	-0.241825	0.131136	-0.184805	-0.00608308	-0.0844025	0.149041	0.197161	0.215866	0.00498829	0.152933	0.029017	-0.193102	0.0113102	-0.197269	0.344301	-0.181406	0.163008	0.0152944	-0.155049	0.0506075	-0.220333	-0.210882	-0.0824961	-0.310137	0.0643127	0.283	0.173068	-0.254655	0.266574	-0.0663388	-0.13	-0.108321	0.177045	-0.235964	0.157347	0.0144715	0.142059	0.2829	-0.135037	0.304763	-0.0804718	-0.0290819	-0.102655
20736	NM_020751	COG6	0.00720351	-0.109454	0.0900115	0.163091	0.0151624	0.064971	-0.161255	0.1711	0.0376037	-0.110212	0.143739	0.124215	-0.0409682	0.16626	0.051465	-0.0101494	0.0774594	-0.202389	0.0109811	0.0351485	0.0450838	0.174733	-0.0384658	0.02318	-0.114163	-0.0876404	-0.139804	-0.156406	0.138586	-0.0846284	0.196898	0.0939975	0.102204	-0.10227	0.0167181	0.0144877	0.0861105	0.103799	0.124075	0.0661426	-0.0230647	0.0182492	0.00033749	0.225337	0.0463108	-0.0569785	-0.125836
20739	NM_001099776	LOC91431	0.0533968	-0.0584272	0.0938395	-0.0502865	0.101964	-0.036268	0.0760594	-0.160433	-0.0101171	0.0348361	-0.122971	-0.109139	-0.297504	-0.0711863	0.0676902	0.175084	-0.0676147	-0.0156482	-0.0815975	0.14122	-0.133597	-0.0845063	0.127301	-0.0800438	0.0716885	0.188123	0.133458	0.0642963	0.0468786	-0.249145	-0.164796	0.270444	-0.205451	-0.102097	0.118591	0.181386	-0.192043	0.315523	-0.169769	-0.0887557	0.0418656	-0.117266	0.101215	-0.0235257	0.0612349	-0.122493	0.0213774
20746	NM_020159	SMARCAD1	0.177906	-0.128864	0.0383753	-0.0883158	0.153369	-0.1717	0.0864143	0.0368524	0.154522	0.0714171	0.0239207	-0.0249088	-0.312279	-0.0202083	0.13147	0.165428	-0.0583045	-0.0328521	-0.119122	0.232672	-0.0418241	-0.0328442	0.141985	0.0125531	0.0708897	0.0653496	0.0140676	0.00614891	-0.116838	-0.368057	0.0744131	0.262385	-0.0472086	-0.160616	-0.0515043	0.10502	-0.0870242	0.269211	0.0797066	-0.0876029	0.0145698	-0.276455	0.273293	-0.175693	0.237975	-0.0565998	-0.11236
20750	NM_014607	UBXD2	0.0623868	0.166548	-0.0350334	0.0797224	-0.0207517	0.0714247	-0.109175	0.166516	0.0700462	0.0477104	-0.0651032	0.166016	-0.14327	0.200232	0.127807	-0.116484	0.0037454	-0.183473	-0.00065031	0.0186527	0.101791	-0.00963929	-0.103396	0.0957661	-0.251786	0.0445324	-0.06065	-0.159148	-0.113949	0.104928	0.0674166	-0.0142162	0.124875	0.0698293	-0.039289	0.124274	0.0407053	0.00892299	0.0242339	0.015694	0.0349264	0.0120098	0.0586495	-0.0323582	0.0677214	0.0641813	0.00798462
20762	NM_004987	LIMS1	0.00780864	0.108277	-0.110047	0.00822331	-0.137549	-0.0124625	-0.0606253	0.0655642	0.0868271	0.00993143	0.0447055	0.0305641	0.0287116	0.153979	0.0745761	-0.104532	-0.0946803	-0.0906296	-0.0408625	-0.0119604	0.0703793	-0.0228264	-0.0720095	0.0911235	-0.0474137	0.0556614	-0.0917899	-0.11832	0.0904564	0.126783	0.0438166	-0.0448957	-0.0623963	-0.0515303	0.0144134	-0.0285146	0.117016	-0.0395937	-0.0414051	-0.146045	-0.082801	-0.203994	0.167857	0.129597	0.0440844	-0.114188	-0.00936753
20767	NM_138367	ZNF251	-0.0863845	-0.00239536	-0.0512246	-0.0709473	0.0452815	-0.159188	-0.0154835	-0.26498	-0.128427	0.104064	-0.0717705	0.0568722	0.0603534	0.00432154	-0.108429	0.104762	0.0061984	0.0703961	0.0228431	0.0544679	0.0837223	-0.0493981	0.131046	0.100219	0.129975	0.0557188	0.158563	-0.0574968	-0.101091	-0.0237562	-0.12749	0.0881201	-0.0137798	-0.14905	-0.0441124	0.0162246	-0.0538345	0.06507	-0.0729896	0.00623971	0.183521	-0.0830147	0.0231387	0.0154835	-0.0519165	0.0509448	-0.0589213
50021	NM_198880	QRICH1	-0.050828	0.136881	-0.0993954	0.0852207	0.125135	-0.0637857	-0.102005	0.0226943	-0.0367228	-0.0107669	0.0383094	-0.156787	-0.0238714	0.0516527	-0.0702993	0.0120262	-0.0623956	0.0376017	-0.0386233	-0.0751042	-0.183389	0.00571276	-0.011804	0.0497514	-0.0383753	0.0958225	0.0225543	-0.134774	0.139022	-0.0945474	0.161527	0.0252301	-0.103505	3.29266e-005	0.243758	-0.152681	-0.0627493	0.10822	-0.0299713	-0.228927	-0.0366631	-0.152719	0.182204	0.122402	-0.0178049	-0.107709	-0.0695483
50039	NM_001863	COX6B1	-0.0512647	0.153864	0.118843	0.0828672	-0.218589	0.175826	-0.0730717	0.00731787	0.115813	0.0771922	0.171398	0.197375	0.1638	0.250824	0.132648	-0.379013	0.110757	0.150379	0.0573592	-0.129812	0.215814	0.10467	-0.1018	0.128327	-0.17362	-0.149542	-0.0549457	-0.159609	-0.0102113	0.343904	-0.00373715	-0.28113	0.199541	0.0876059	0.000230483	-0.146476	0.175852	-0.211033	0.125829	0.117407	0.0421456	0.190536	-0.145517	-0.00809987	0.040121	0.11879	0.029679
50040	NM_178310	SNAI3	-0.140288	-0.0910322	-0.0918557	0.0410671	0.0923908	0.0319794	-0.0778868	-0.0175826	-0.301045	-0.338253	-0.141434	-0.167226	0.229561	-0.228516	-0.229799	0.0576205	0.0378161	0.0197311	0.10924	-0.106965	-0.100663	0.0622438	0.233817	-0.23758	0.0947121	-0.00316913	-0.140348	0.118122	0.0999062	0.149913	-0.0326793	0.154649	-0.0785634	0.299884	0.0753265	0.0251314	0.00794761	0.0833937	-0.0564279	0.0348166	-0.0667166	0.0802739	-0.0754582	-0.0737463	-0.213799	0.00504593	-0.0256413
50050	NM_001029835	CCM2	0.105221	-0.0762152	0.0812367	-0.0721327	0.0972552	0.141507	-0.0226449	-0.0413139	0.0538701	0.0418164	-0.0908182	0.0352807	0.0372887	-0.00363009	0.0922617	0.0187431	0.0359968	4.93892e-005	0.0041488	0.0493643	0.0220356	-0.0128167	0.00964732	-0.0897567	0.00805041	0.0372474	-0.084768	0.0865374	-0.0721244	0.00152283	0.0383672	-0.0614083	0.051094	0.0400058	-0.0358645	-0.0959401	-0.0277569	-0.092234	0.0304652	0.0839809	0.00793517	0.111191	-0.148455	-0.150044	0.0361778	-0.0491338	-0.0460225
50053	NM_001006617	MAPKAP1	-0.00136661	-0.0492324	-0.160374	0.188197	-0.012907	0.219212	0.0763801	-0.0636707	-0.106966	-0.0638276	-0.0900197	0.0354371	0.105544	0.023715	-0.0551364	-0.0950158	-0.010948	-0.015821	0.210337	-0.046261	-0.00502943	0.0652275	-0.0570525	0.0789322	0.00233775	0.0195003	-0.188065	-0.0831296	0.129745	0.274596	0.137779	-0.0046015	0.0596055	0.156022	-0.154727	0.00768838	0.0805953	0.00344077	-0.0739445	-0.000288113	0.0354613	0.0231223	0.0594065	0.100992	-0.0652434	-0.093551	-0.0968029
50068	NM_016558	SCAND1	-0.103006	0.0395193	-0.131424	0.0333623	-0.0635225	0.241717	-0.0612918	-0.0713342	-0.147262	-0.0526244	0.00460141	0.0233695	0.240623	0.0763966	-0.0904178	-0.16933	0.0570203	0.0891064	0.1155	-0.136075	-0.0076635	0.0829667	-0.0433883	0.0860772	-0.0523441	-0.00886529	0.0030045	-0.01764	0.0331977	0.312444	-0.0396595	-0.232685	0.00627253	0.0768259	0.062304	-0.042994	0.0974536	-0.217773	-0.129376	0.00617386	0.07154	0.177479	-0.173067	0.096004	-0.159915	0.0258963	0.133754
50082	XM_938356	LOC649292	0.016531	-0.0503354	-0.0476357	0.0290737	-0.0709802	0.268815	-0.0417831	0.193481	0.100842	0.00484016	0.150151	0.00730143	0.0169734	0.019698	0.116019	-0.141705	0.0452821	-0.0698775	0.046781	-0.0537682	0.100119	0.0144959	-0.139952	-0.0980458	-0.128041	-0.140108	-0.125407	0.119085	0.0932712	0.146217	0.164845	-0.192061	0.189304	0.054123	-0.186204	-0.0167103	0.114262	-0.228144	0.212993	0.0201103	-0.128584	0.0343583	-0.0649381	0.0172944	0.00571271	-0.053513	-3.29261e-005
50088	AW204581		-0.00642144	-0.0452486	0.0455616	-0.013047	-0.136084	0.235413	0.0626914	0.0873695	-0.0613779	-0.00235424	0.104376	0.0647254	-0.00530934	-0.0983916	0.00318571	-0.0603863	0.00983681	-0.126478	0.0933154	-0.0235669	0.0932547	-0.0340544	0.0964736	-0.161281	-0.0207352	-0.15025	-0.0705031	0.0524347	-0.0692684	0.123696	0.0576704	-0.0858485	0.204089	0.0101743	-0.0603781	0.0362854	0.19732	-0.190247	0.0668903	0.198173	-0.0604689	0.262611	-0.153336	-0.0309506	-0.0410428	0.0653584	0.00958155
50093	CK817985		0.0176754	-0.103181	0.0258963	-0.0500475	-0.0720421	0.287484	0.0816977	0.148546	0.0867486	0.0290657	0.119143	0.143559	0.158638	0.0288843	0.0679533	-0.0672099	0.216335	0.0796154	0.124308	-0.130757	0.130378	0.121639	-0.0823891	-0.0754997	-0.0959382	-0.0728073	-0.0456601	0.275318	0.0778453	0.221898	0.100153	-0.297451	0.240233	0.0567983	-0.0734823	-0.0976194	0.133582	-0.328585	0.174601	0.195966	-0.0734909	0.133474	-0.107182	-0.017599	0.0426148	0.112302	0.00359718
50097	NM_014106	ZNF770	0.124576	-0.0610693	0.0114253	0.0524511	0.163881	0.00089723	0.210216	-0.0102647	0.0852421	0.0320949	-0.151287	-0.0477021	-0.252189	-0.179858	-0.0104379	0.244763	-0.0290576	0.0280695	-0.0571283	0.0910404	-0.0935177	-0.0384582	0.0911063	-0.0404498	0.18702	0.109734	0.0855665	0.0398815	-0.158316	-0.236574	-0.00924402	0.243435	-0.098813	-0.100113	-0.0968268	0.282758	-0.192001	0.202141	-0.0945894	-0.100494	0.0269499	-0.126205	0.204231	-0.195918	0.0559253	-0.0622384	-0.0252214
50102	NM_018144	SEC61A2	0.209289	-0.229156	0.11157	0.0280694	0.0188419	-0.0166358	0.0639999	0.0149402	0.255093	0.0498586	0.00614893	0.223793	-0.348028	0.0816977	0.221501	0.122558	0.0498094	-0.045471	0.094097	0.223543	0.100877	0.121071	0.0055398	-0.0592259	-0.0771868	-0.142528	-0.0525335	0.0524921	0.0901926	-0.0864229	0.0358236	0.148162	0.108197	-0.207421	-0.107676	0.0702491	-0.00192619	0.134429	0.096532	0.0251646	0.00366302	-0.0132363	0.107643	0.0769316	0.253458	-0.0587565	-0.0350581
50133	NM_016199	LSM7	-0.0311853	-0.000156399	0.000230484	0.0127631	-0.0795129	0.176953	0.105977	-0.0167101	0.0413166	0.125047	0.00108245	0.0917996	-0.0514062	0.0276498	0.0625949	-0.0579418	0.0821603	-0.0254274	0.00980408	-0.0448127	0.0769072	0.104798	-0.0735409	0.177017	0.0057374	0.100952	0.0748373	-0.075549	-0.0443682	0.218183	-0.138715	-0.0638783	0.0396893	-0.0182826	0.01415	0.179427	0.0738213	-0.0465825	-0.0742003	0.0518979	0.0845053	-0.0277898	0.112887	0.00425572	0.025374	0.0764219	-0.0149157
50138	NR_002473	LOC440354	0.00537588	-0.262938	0.171602	-0.103807	-0.0547807	0.013442	0.0500393	0.182427	0.2193	0.0133187	0.213237	0.221183	-0.160432	0.0289749	0.222925	0.0887105	0.155553	-0.0108739	-0.0156568	0.141895	0.16258	0.201535	0.0363668	-0.105158	-0.00541633	-0.0861917	-0.0507884	0.135581	-0.0679922	-0.0778456	-0.0180765	0.169186	0.0992575	-0.216698	-0.116023	0.0299798	0.203616	0.130403	0.1787	0.195983	0.0138454	0.010347	-0.0376754	-0.0112195	0.257261	0.105141	-0.153065
50142	XM_937698	LOC648629	0.00361411	0.108598	0.00737543	0.0285962	-0.0433389	0.213022	-0.0330495	-0.10054	-0.0534667	0.0236987	-0.0262832	-0.0716561	0.219485	0.0698114	0.00134178	-0.076281	0.024061	0.00950742	-0.0930681	-0.0932135	0.043635	-0.0550203	-0.192535	-0.0733265	-0.0167017	-0.00288925	-0.0745527	-0.0384327	0.0447794	0.0272217	0.00961443	-0.155101	-0.0695329	0.0607824	0.122986	-0.00757314	-0.00456852	-0.152554	-0.118082	-0.000386895	-0.116525	-0.0356506	-0.154842	0.106705	-0.0503114	-0.197309	0.0367291
50154	NM_000755	CRAT	-0.147594	0.0523933	0.0499981	0.185406	0.0402438	0.126493	-0.0336668	-0.0360622	-0.193427	0.0866702	0.0574147	-0.00130883	0.144446	-0.0424087	-0.255654	-0.0844631	0.0787518	0.112879	0.207465	-0.0888838	-0.0493477	-0.103974	0.00246122	0.0398818	-0.0593903	0.0367535	0.134462	0.0235502	0.0623619	0.141591	0.0146439	-0.1363	0.135065	0.346461	0.0484093	0.0198301	-0.0826779	-0.221814	0.0483277	0.0622819	0.13959	0.376632	-0.128073	0.141121	-0.152375	0.0109726	0.158128
50156	NM_005561	LAMP1	-0.0134932	0.25013	0.153699	0.0717293	-0.0950327	0.166844	-0.00784462	0.159568	0.115511	0.236806	0.232351	0.17265	0.127308	0.1179	0.130885	-0.116829	0.0854441	-0.123992	0.138894	-0.0167346	0.189711	0.131328	-0.112665	0.0367373	-0.0397252	-0.0670453	-0.00979549	-0.191077	0.0589293	0.178838	0.102359	-0.204285	0.29434	0.0361369	0.00603367	-0.0273374	0.0306461	-0.249011	0.20919	0.215311	0.0713013	0.114747	-0.0753426	0.129037	0.0154424	0.0990579	0.0420632
50164	NM_014669	NUP93	-0.0078498	0.236211	-0.015607	0.113064	0.0168335	-0.0417337	-0.0858796	0.0537849	-0.0259926	0.077624	0.114871	0.058173	0.155551	0.109216	0.00709582	0.00144051	-0.0378161	0.0136397	0.101012	0.0853528	-0.0493479	0.103851	0.0327451	0.099281	0.0220605	0.0360458	0.00281519	-0.235158	0.179168	0.0439154	0.0142735	0.0690393	0.103827	-0.0167103	0.0418819	-0.102349	-0.0333709	0.0852705	0.0447636	-0.0270251	0.0221264	-0.118271	0.197186	0.258898	0.086119	-0.00705443	0.0999724
50176	NM_005880	DNAJA2	0.184383	0.164285	0.00699683	0.0433228	0.0654986	-0.14206	-0.240469	0.271872	0.104271	-0.0858601	0.17162	0.1012	0.000983673	0.255179	0.167802	-0.13345	-0.00656064	-0.151289	-0.0763377	0.0887569	0.0537931	0.109235	-0.0485251	0.0520567	-0.0799368	-0.137895	-0.213996	-0.196396	0.0572753	-0.0881358	0.0578353	0.081239	0.0879808	-0.0654338	0.070215	-0.131621	0.0721997	0.0731869	0.192769	-0.0407025	-0.000592673	-0.0828178	0.0177884	0.00186857	0.213022	-0.123688	-0.0199369
50195	NM_053052	C1orf142	0.0844005	0.233123	0.0714494	0.0441373	0.0466068	0.0205211	-0.0970412	0.264618	0.0118623	0.0755329	0.0553816	-0.0535795	0.163074	-0.0317077	-0.0547001	0.0608223	-0.139559	-0.0937819	-0.0735753	0.0816483	-0.114557	-0.0614327	0.05241	0.0284153	0.0380213	0.0846771	0.0841177	-0.0758201	0.0150801	-0.101371	0.00466728	-0.0217398	0.0236249	0.00492252	-0.0319628	0.0323093	-0.113744	-0.0867847	0.0143312	0.0149737	-0.0458412	-0.0360787	0.123447	0.0851384	-0.022571	-0.066988	0.05283
50196	NM_016299	HSPA14	0.109823	-0.169313	0.0843235	-0.193778	0.210521	-0.168457	0.0358153	0.0142817	0.0160277	0.0657126	-0.0718528	-0.0354288	-0.232441	-0.10882	0.0117961	0.206355	-0.0422199	-0.123613	-0.110528	0.210126	-0.0825205	-0.0295516	0.140611	-0.0422772	0.154349	0.138346	0.147714	0.0530024	0.0412316	-0.23143	-0.11688	0.284585	-0.0193444	-0.149824	0.00283986	0.204269	-0.151535	0.24362	-0.0649062	0.0626523	0.03705	-0.189432	0.193728	-0.100301	0.0494717	-0.0509612	0.0377251
50202	CR624151		-0.0269288	0.0331317	0.0161667	0.0567974	0.0187349	0.0291147	-0.0548053	-0.13861	-0.0444033	0.029609	-0.0323992	-0.0353547	0.069087	-0.143648	-0.173304	0.0188583	0.0941613	-0.131532	0.110956	-0.00740835	-0.110705	-0.11656	0.131819	0.0534227	-0.00401697	-0.0304976	-0.0119274	0.0216076	0.0533484	0.101199	0.132594	-0.130991	0.0719695	0.0810158	-0.0834095	0.0038195	-0.0204061	-0.14913	-0.0219372	0.0450774	0.0671855	-0.00100424	-0.00363008	0.01145	-0.113983	0.0546325	-0.0871802
50224	NM_144766	RGS13	-0.164314	-0.243841	-0.181299	0.0143393	-0.081566	-0.138593	-0.0950574	-0.103898	-0.192966	-0.0196652	0.102046	-0.123869	-0.227296	-0.110203	-0.168225	0.00307034	-0.283521	0.0382766	0.049374	-0.150966	-0.0587645	-0.165415	-0.142224	-0.125663	-0.0731204	-0.115463	0.114673	0.0457752	0.0586988	-0.116312	0.102952	-0.0324739	-0.153331	0.145	0.0583364	0.0191716	0.0578679	-0.030827	-0.0148251	-0.263311	-0.14215	0.122444	-0.0560645	0.157535	-0.158104	-0.100984	0.199565
50240	NM_006369	LRRC41	-0.0525815	-0.0681483	-0.0827266	0.105923	-0.0144134	0.276964	-0.225938	0.148241	-0.186076	-0.131771	-0.0217394	-0.0649803	0.0297487	-0.0911639	-0.0609727	-0.0386797	-0.192998	-0.228861	0.102782	-0.143492	0.0482282	0.0274196	-0.074314	-0.107883	-0.126592	-0.0392559	-0.152118	-0.0375273	0.0396265	0.119892	0.135647	-0.0832963	-0.0157719	0.0123475	-0.0332469	0.085774	-0.0185128	-0.15304	-0.0501552	-0.0748107	-0.023789	0.104787	-0.0455447	0.102293	-0.220013	-0.14955	-0.136248
50253	NM_058182	C21orf51	-0.0718787	-0.0648064	-0.0737049	0.151863	0.171676	0.0241594	0.117093	-0.0755405	-0.0246301	-0.10473	-0.0235092	0.0182824	0.109915	0.177405	0.0605447	0.0186114	0.15803	0.186988	0.0371005	-0.071326	-0.139137	0.262589	0.0125777	0.151814	0.0994859	0.125867	0.186509	-0.112434	0.0862415	0.0666178	0.0240855	0.125097	0.0474391	0.0275842	0.175635	0.0434632	-0.0738207	0.266429	0.00176979	0.0843678	0.219691	-0.0986463	0.0238136	0.0507719	0.082752	0.0445407	0.10217
50259	NM_032490	C14orf142	0.00497248	0.0973042	0.0249579	-0.134766	0.135095	-0.159732	0.0554886	-0.152653	-0.128863	0.00756481	-0.135951	-0.289415	-0.237397	-0.219995	-0.176506	0.335704	-0.268795	-0.018949	-0.0493164	0.0686013	-0.258987	-0.276418	0.115686	0.0726022	0.238343	0.204066	0.255893	0.0174754	-0.00544925	-0.214892	-0.108673	0.304358	-0.441218	-0.128998	0.0408857	0.226478	-0.192528	0.268717	-0.287242	-0.364315	-0.0308599	-0.124962	0.420307	0.0261844	-0.100968	-0.021262	0.0253614
50292	NM_001010984	C1orf124	0.0911841	0.209499	-0.0770633	0.00789401	0.0468537	-0.252583	-0.0759438	-0.0987451	0.0127102	0.00478254	-0.0879289	-0.0756978	-0.0373546	0.0959135	-0.0172785	0.0678849	-0.0617206	0.118213	-0.0443032	0.0078117	-0.085385	0.013574	0.00378649	0.194717	0.0733098	0.00656048	-0.0188419	-0.197366	-0.0515868	-0.165314	-0.131836	0.160057	-0.212328	-0.205445	0.0977322	0.170494	-0.136595	0.223123	-0.118774	-0.21974	-0.0123637	-0.254148	0.190484	-0.0555379	0.0788584	-0.139647	0.083937
50301	NM_001039933	CD79B	-0.12595	-0.0588303	-0.099453	-0.044623	-0.118287	-0.117965	0.0126765	-0.103108	-0.0855055	0.0979475	0.131292	0.00400879	0.044483	-0.0700172	-0.145225	-0.0907684	-0.0422117	0.125078	0.127205	-0.131696	0.023435	-0.0859054	0.150003	0.0620411	-0.0133103	-0.209614	0.0467385	0.0677038	-0.0674736	0.0490682	0.115637	-0.170675	-0.0795015	0.00651123	0.0444746	-0.165317	0.131977	-0.162556	0.0910004	-0.0713204	-0.0243076	0.102276	-0.0206692	0.00206611	-0.154861	0.0361857	-0.0013829
50307	NM_001032393	HNRPH2	0.148236	0.0437832	-0.0187514	-0.0522536	0.290728	-0.162958	0.19451	0.0215171	0.010257	-0.138019	-0.00173685	-0.0512582	0.0431989	0.167791	-0.0142327	0.265588	0.204053	0.195408	-0.111343	0.101939	-0.19865	0.136629	0.148867	0.169833	0.290531	0.138692	0.139689	0.055192	0.0741411	-0.136174	-0.148719	0.14328	0.048501	-0.0825139	0.119644	-0.00223078	-0.142645	0.250213	-0.0958406	0.0256915	0.100301	-0.109726	0.188443	0.0497265	0.203015	0.052838	0.0492081
50324	NM_152686	DNAJC18	0.0388331	-0.0989505	0.0709226	0.0344077	-0.0495701	0.0881343	-0.152892	0.206578	0.15877	0.0871723	0.150554	0.166336	0.0506402	0.174409	0.17132	-0.0442441	0.0942848	-0.281881	0.0345486	0.054937	0.134214	0.113103	-0.150357	0.0865135	-0.131663	-0.0586821	-0.0291478	-0.17468	-0.0455861	0.0786606	0.00726022	-0.105761	0.155694	-0.136728	0.000963082	0.179516	0.0890903	-0.0943495	0.0977997	0.0498024	-0.11208	-0.00834674	0.0395687	0.0083879	0.0799615	0.0189407	0.0390751
50348	NM_144998	STRA13	0.203699	0.0509939	0.0547148	-0.223107	0.344332	-0.029197	0.446814	-0.112047	0.0885349	0.167529	-0.0952632	-0.0867611	-0.128527	-0.292177	0.0202008	0.343014	0.0510359	0.128815	-0.190359	0.332116	-0.144668	-0.0919392	0.227766	0.0496691	0.442493	0.415171	0.351814	0.276125	-0.203977	-0.132511	-0.305942	0.251181	-0.0998831	-0.065244	-0.0788328	0.299781	-0.192092	0.157724	-0.145625	0.147802	0.201153	-0.245974	0.267646	-0.265878	0.146703	0.0463763	0.085254
50386	NM_203488	ACYP1	-0.153801	-0.00549039	0.0911392	-0.00831382	-0.029263	0.0214759	-0.0427462	-0.0215089	-0.0431767	0.132997	-0.0576617	-0.0151215	-0.101601	-0.105684	0.00778726	-0.0616125	-0.018801	-0.0932633	0.0817412	-0.102416	-0.0702885	-0.0510855	0.0487223	0.0619423	0.0381859	0.0156809	0.164218	-0.121159	0.0703053	0.1092	-0.251424	0.0094088	-0.11279	-0.116585	0.133374	0.113507	-0.107373	-0.000518585	-0.153725	-0.115295	0.100836	0.0417666	0.0615632	0.0847351	-0.0554972	0.0449934	0.226622
50397	NM_019018	FAM105A	-0.102825	0.157295	0.0452321	-0.0528956	-0.11469	0.0926616	0.0859369	-0.0425816	0.115519	0.156548	0.161609	0.10301	0.0925221	0.0629875	0.122744	-0.0454295	0.283126	0.149444	0.038434	-0.00428861	0.208462	0.0735579	0.00110302	0.046928	-0.0478744	-0.164638	0.0925303	-0.0168663	-0.00704617	0.0506816	-0.0772859	-0.0867371	0.233582	-0.154903	-0.0236984	-0.0443852	0.0665111	-0.030152	0.268128	0.102107	0.233791	0.0701653	-0.094275	-0.0197638	0.0999807	0.22542	-0.0225215
50414	NM_001005368	ZNF32	-0.141576	-0.0227435	-0.00352308	-0.0174014	-0.0359223	-0.193234	0.0550111	-0.067416	-0.0107757	0.084744	0.0874515	0.0405983	0.064963	-0.0722397	0.0359729	-0.0713421	0.110361	0.152958	-0.017369	-0.113735	0.0347944	-0.020184	-0.126057	-0.101495	0.0365314	-0.158843	0.109734	0.0280775	-0.0199532	-0.0405403	-0.0360706	-0.04939	0.0190152	-0.0915687	0.0158456	-0.0981545	-0.0409274	-0.0693339	0.117358	-0.00831413	0.141862	0.0343171	-0.216792	-0.0502369	-0.00649471	0.123703	0.160359
50427	NM_207332	ERICH1	-0.173345	-0.0173602	-0.0534554	-0.000790224	-0.186147	-0.145211	-0.0622219	-0.20331	-0.0859995	0.122766	0.0315431	0.0510524	0.0528709	0.0402356	-0.0131379	-0.22988	0.0364825	0.147526	-0.0206699	-0.236845	0.117158	-0.0600416	-0.178591	-0.115464	-0.12125	-0.0902251	-0.26126	-0.0775157	0.240714	0.0462777	0.0275756	-0.199404	0.0523123	0.0577614	0.0721982	-0.193428	0.102187	-0.233898	0.0477186	0.0991274	-0.0542209	0.0469196	-0.185529	0.00696385	-0.149708	-0.191992	0.0685605
50431	NM_001003656	PPP2R2D	-0.00443736	-0.0453307	-0.0253695	-0.202149	0.0929584	0.172523	0.167437	-0.0948434	-0.00380317	-0.1193	-0.11711	-0.119852	-0.0421535	-0.229074	-0.0264652	0.181282	0.0545426	-0.0247687	-0.0274035	0.0788249	-0.0811376	-0.0309098	0.230317	-0.203344	0.199523	0.0604272	0.0537435	0.221616	-0.102902	0.0259293	-0.0636051	0.106271	-0.0569714	-0.0664622	-0.0771371	0.0708418	0.00596789	0.082455	-0.0534807	0.051136	0.112813	-0.0855089	-0.135103	-0.08299	0.0110715	0.0160679	0.00139113
50433	DR977977		0.130017	-0.00949088	0.157427	-0.118805	-0.0691529	0.0274849	0.163823	-0.119349	0.169636	0.0520894	-0.0663212	0.124141	-0.214044	-0.170507	0.130268	-0.0730872	-0.0334862	-0.114863	0.000551527	0.154184	0.108927	-0.118807	0.0543361	-0.0189655	0.0478991	-0.17147	-0.0507225	0.0903733	-0.224317	0.0640167	-0.0244888	-0.0421132	0.0122076	0.0318482	-0.283467	-0.0124545	0.0702071	-0.0542538	0.0752451	0.163706	0.0795328	0.07154	-0.10249	-0.104087	0.10943	0.151221	-0.144241
50435	AW080790		-0.0739413	0.156958	-0.0306295	0.0876329	-0.063424	0.0706839	-0.0169734	-0.0581146	-0.0409954	0.177881	-0.0975766	-0.0107958	0.16026	0.0416351	-0.021024	-0.129218	-0.0988661	0.154885	0.00835937	-0.124321	-0.00370418	0.23883	-0.0250815	0.0968609	-0.147937	0.0418901	0.115167	-0.0572089	-0.0671611	0.00223076	0.0556701	-0.208583	0.0242424	0.0564857	0.104211	-0.10004	0.0197805	-0.0957492	0.044031	0.103631	-0.0682147	0.00879128	-0.125728	-0.0618188	-0.0877283	-0.0721906	0.147193
50450	NM_003893	LDB1	-0.0758304	-0.0491336	-0.00328437	0.065531	-0.0425733	0.0808083	-0.0949092	-0.133457	0.00565537	-0.0375607	-0.014224	0.0552999	0.229437	0.065852	-0.00569639	-0.125588	0.148103	0.0461213	0.134013	-0.0700666	-0.0278471	0.0863581	-0.0615058	-0.00156399	-0.0483848	-0.0342347	0.0450346	-0.065613	0.165322	0.186724	-0.00370419	-0.231162	0.0141749	-0.0243574	0.141754	-0.195733	0.0106023	-0.135161	-0.0152861	0.0460487	0.0801501	0.0452156	-0.223394	0.125827	-0.0875016	0.0686425	0.0520727
50452	XM_940585	LOC646195	0.0159796	0.0421372	0.00911235	0.0353134	0.104352	-0.0806691	0.0257319	-0.0389271	0.057789	0.0705863	0.0202991	-0.0484928	-0.121811	0.00111126	0.0212505	0.0182246	0.0113844	-0.167546	-0.0824662	0.100598	-0.0541964	0.113717	0.143764	0.0929842	-0.049587	0.0643706	0.131672	-0.00822331	0.0138455	-0.158557	-0.0347703	0.0947885	-0.00800948	-0.0713936	0.0602548	-0.0468057	-0.109987	0.0933378	0.0410267	-0.0630191	-0.0338811	-0.166846	0.172632	-0.0415365	0.0698866	-0.156515	-0.00867611
50465	XM_936525	LOC647460	0.103097	-0.158085	0.136643	-0.174137	0.081994	-0.0514878	0.163634	-0.0441126	0.10723	0.0468541	0.124337	0.110402	-0.15262	-0.112969	0.073411	0.11189	0.280187	0.0900201	0.00713692	0.0878878	0.0738445	-0.0251065	0.247365	-0.0513072	0.164696	0.0277812	-0.0633743	0.244779	0.0249415	0.0505087	-0.0755408	0.0917091	0.0586836	-0.177342	-0.0382516	0.0118701	0.113019	-0.0151295	0.0479985	0.120654	0.0886204	0.0333705	0.0725275	-0.243299	0.189474	0.0723878	-0.0538672
50482	NM_014598	SOCS7	-0.0835361	0.116006	0.191959	-0.123604	-0.153888	0.0812693	-0.0101577	0.0381366	0.0242102	0.0191137	-0.0470595	0.0869916	-0.158852	-0.143508	0.0445174	0.0739104	-0.0763152	-0.313029	-0.0530865	0.0723302	0.0819772	-0.0935361	0.0400874	-0.158679	-0.0013335	-0.026744	0.0149155	-0.0269087	-0.0024036	-0.0613826	-0.095313	-0.0173771	0.0929109	-0.130661	-0.0644112	-0.0333959	0.00120181	-0.116188	-0.042862	0.0697893	-0.0828336	-0.0154011	0.0178211	0.14834	-0.060502	0.0210397	0.0711534
50497	NM_001006115	IHPK1	-0.196923	0.259695	0.0177142	0.0739518	-0.0267853	0.0599004	-0.267557	0.129877	-0.138651	0.102327	0.10696	-0.100664	0.045833	-0.00337492	-0.123197	-0.012767	-0.161381	-0.0476441	-0.00575399	-0.145689	-0.0112524	-0.0363509	-0.17524	-0.0260364	-0.18995	0.0591102	0.00515292	-0.240071	0.0512905	-0.0820355	0.104294	-0.0863667	-0.11186	0.0853374	0.209137	0.0481553	-0.0417835	-0.161453	-0.0230238	-0.145868	-0.0530603	0.0745527	0.00565502	0.132568	-0.156564	-0.0598842	0.0387541
50500	NM_016451	COPB1	-0.0773946	0.0317323	-0.104853	0.0186608	0.07531	-0.173116	-0.119793	0.112459	-0.10588	-0.108188	-0.0427133	-0.174214	-0.113965	-0.00555626	-0.0926239	0.131382	-0.24973	-0.016068	-0.11573	-0.0778289	-0.142314	-0.0873541	-0.00628887	-0.104812	-0.0890319	-0.00420628	-0.0997411	-0.030547	0.0615305	-0.307341	0.152835	0.227383	-0.204467	-0.030243	0.0941927	0.0471757	-0.0875345	0.199737	-0.0439321	-0.260199	-0.164951	-0.170376	0.245536	0.0763472	-0.0291727	-0.0884969	-0.00400053
50504	NM_006509	RELB	-0.0194289	0.217879	0.118501	0.034597	-0.094547	0.0687739	-0.144981	0.0739436	0.0511947	0.150152	0.27811	0.0620416	0.0950986	0.16803	0.0195258	-0.118508	-0.0312554	0.0175414	0.0812473	-0.0191053	0.0892703	0.0691787	-0.201795	0.0047496	-0.153057	-0.146775	-0.0774502	-0.145129	0.143623	0.126486	0.21309	-0.146343	0.126208	0.131838	0.0378401	-0.11144	0.212095	-0.146224	0.182931	0.0739628	-0.0873692	0.29561	-0.085599	0.241232	0.0493318	0.0602628	0.0355602
50519	NM_015086	DDN	0.218501	0.064724	0.247694	-0.197605	-0.00262585	0.068313	0.217888	0.215797	0.251355	0.144448	0.0148579	0.157652	-0.0987369	-0.118772	0.184491	0.167716	-0.0926302	-0.310411	-0.166009	0.295692	0.123052	-0.00443685	0.17487	-0.0295348	0.16258	0.054731	0.10417	0.0367864	-0.190757	-0.129326	-0.0483274	0.094656	0.107399	-0.244233	-0.254163	0.158032	-0.0494306	-0.000625594	0.0546825	0.194946	-0.137664	-0.166071	0.240927	-0.127761	0.154745	0.0540151	-0.0980623
50521	NM_004850	ROCK2	-0.0879323	0.0499074	0.0021155	-0.112146	-0.0901185	-0.0291641	-0.129885	0.0212537	-0.00887407	-0.0209164	0.124032	0.0200851	-0.00419807	0.128123	0.156165	-0.043882	0.0263247	-0.210447	-0.0880961	0.000395112	0.0410503	0.0635565	0.0196404	0.00540812	-0.0946541	-0.102408	0.00347369	-0.174878	-0.0167429	-0.0742155	-0.205122	-0.0291648	0.0171054	-0.270236	-0.0323414	-0.0202005	-0.0564521	0.0149484	0.0654001	0.0655087	-0.0088571	-0.141458	0.00613244	0.109553	0.0759692	0.086225	-0.0653255
50528	NM_152515	CKAP2L	-0.0308804	-0.00995185	-0.0180105	0.0256658	0.100021	-0.175009	0.00968025	-0.275887	-0.0696755	0.0914198	-0.241307	-0.108591	-0.139985	-0.119999	-0.133742	0.17575	-0.0182001	0.130923	-0.0155909	0.0215089	-0.143549	-0.186257	-0.00619832	0.159947	0.0935757	0.285262	0.136116	-0.0370828	-0.0439233	-0.217675	-0.232467	0.200993	-0.24979	-0.0174099	0.159649	0.230158	-0.230566	0.214093	-0.23102	-0.125272	0.118015	-0.130922	0.117142	-0.0942342	-0.086094	-0.0374698	0.000345725
50538	NM_020189	ENY2	0.00556523	-0.0370828	0.0484259	-0.130074	-0.0351074	-0.100482	-0.0554392	0.00190148	-0.00945854	0.000740841	-0.0763472	-0.191821	-0.172376	-0.160358	-0.0285807	0.0545335	-0.366809	0.00801752	-0.192705	-0.0389103	-0.0684776	-0.296224	-0.0383423	-0.254215	0.076874	-0.0670618	-0.0847598	0.151747	0.0797386	-0.225371	-0.0402851	0.199618	-0.287022	0.00188505	-0.0646747	0.0592598	0.0154836	0.079788	-0.0813694	-0.195703	-0.194593	0.101898	0.0698934	-0.0381448	-0.0400384	-0.112796	0.146225
50544	NM_001042470	SUMF2	-0.0776542	0.024818	-0.0950907	0.118888	-0.147106	0.201318	-0.0380132	0.0289668	0.0181269	0.0614489	0.0857479	0.15878	0.0873448	0.247374	0.108232	-0.207187	0.0862346	0.0456852	0.196431	-0.138759	0.147994	0.181356	-0.138257	0.189038	-0.170418	-0.107627	-0.094424	-0.220917	0.137072	0.291645	0.0321607	-0.169565	0.20273	0.00113185	-0.0521136	0.0295107	0.128644	-0.0389928	0.0823822	0.0125494	-0.00529288	0.0549949	0.0432483	0.123243	0.0215915	0.00432156	-0.0212951
50564	NM_153188	TNPO1	0.173633	0.116368	0.0989344	-0.0694492	0.0949668	-0.37589	0.073639	-0.0320123	0.166837	0.0322266	0.0173602	-0.0410675	-0.13056	0.0519984	0.106659	0.0856814	0.0391248	-0.0053258	-0.0727027	0.194757	-0.0404247	0.0781429	0.135993	0.211147	0.122114	0.0614315	0.0314032	-0.107083	-0.13703	-0.27523	-0.0025847	0.128085	0.00949935	-0.290313	0.00089723	-0.0574324	-0.0824145	0.183431	0.047307	0.00183569	0.104293	-0.24976	0.149146	-0.142463	0.249351	0.0518255	-0.184378
50600	NM_013328	PYCR2	-0.164759	0.0381693	-0.157238	0.137277	-0.0727829	0.107939	0.00111948	-0.216077	-0.164533	0.0479571	0.0339961	-0.0958488	0.276101	0.113965	-0.123584	-0.18841	0.0082563	0.348474	0.107539	-0.172335	-0.0158127	0.0389521	-0.128518	0.176476	-0.0745033	-0.00331728	-0.0274356	-0.176656	0.100935	0.179135	0.0448372	-0.109037	0.00533412	0.0358323	0.0412644	0.0944996	0.0198216	-0.0179529	-0.032128	-0.0649819	0.134429	0.0506155	-0.00112771	0.0866942	-0.151387	-0.0316007	-0.0337575
50632	NM_005898	CAPRIN1	0.412749	0.258378	0.316156	-0.137524	0.164729	-0.0696629	0.199556	0.187053	0.307637	0.0694168	0.0488951	0.127187	-0.0320205	0.106326	0.219928	0.18199	0.200423	-0.153798	-0.108741	0.395096	0.0228094	0.0879468	0.180838	0.0680583	0.21006	0.10165	0.107059	0.0254764	-0.103857	-0.0896744	-0.12535	0.120948	0.187517	-0.160459	-0.0341853	0.035462	-0.0326629	0.107075	0.0774676	0.250642	0.152546	-0.0105446	0.121505	-0.0861591	0.338029	0.145179	0.01038
50671	NM_003380	VIM	-0.0545738	-0.063407	-0.0383094	-0.00554803	-0.0395771	-0.0552908	-0.0111208	-0.210735	-0.17288	-0.0353134	-0.145039	-0.212705	-0.22905	-0.2257	-0.255185	-0.0195991	-0.0964991	0.132396	-0.0372404	-0.113208	-0.108466	-0.190562	-0.0356753	-0.0837065	-0.0277402	-0.000205787	-0.0107997	0.121867	0.0355272	-0.143237	-0.0564519	0.0861527	-0.222403	0.215595	0.130938	0.088935	-0.149642	0.0486153	-0.186668	-0.216348	0.0189489	0.041388	0.00715315	0.00643704	-0.212424	-0.131054	0.0846449
50685	XM_945490	RBM4	0.155815	0.101108	0.11897	-0.102277	0.163643	0.00846198	0.00195087	0.245201	0.100937	-0.00948281	0.0786688	0.0223654	0.00129235	-0.05283	0.0586681	0.240689	0.027469	-0.239498	-0.133791	0.141138	-0.0795081	0.00480318	0.208027	0.000699683	0.175348	0.149962	0.088736	0.0608884	0.0206776	-0.130898	-0.0489038	0.261863	-0.0407469	-0.00124298	0.0674983	0.0943024	-0.0461299	0.163157	-0.0323503	0.0235431	-0.0859208	-0.0759935	0.257465	0.0589296	0.114098	-0.0557522	-0.0508135
50709	NM_021930	RINT1	0.0792513	-0.0837885	0.00260117	0.0459649	0.133038	-0.0353708	-0.0713016	0.117213	0.0184973	0.0968695	-0.119234	0.020398	-0.0457673	0.00346548	0.00664307	0.22416	-0.0533287	0.0218713	0.100222	0.118221	-0.111306	0.064775	0.195013	-0.00321854	0.0808337	0.0631932	0.0597363	-0.0596125	0.01024	-0.264736	0.0318479	0.243938	0.00618613	-0.0223325	-0.0225872	0.0660347	-0.13257	0.257137	0.0118783	-0.0396363	-0.0890405	-0.179439	0.292572	0.0726515	0.0802334	-0.00171216	0.0263081
50719	XM_943615	LOC653930	0.000156419	0.0963987	-0.0838379	0.0796151	-0.0808498	0.204264	0.0598842	-0.0401368	-0.0218477	-0.0316751	-0.122221	-0.00830569	0.121423	0.166853	0.0413153	-0.0948841	0.0513158	0.0158869	0.0323919	-0.0710626	0.0475367	0.0691622	-0.132659	0.162589	-0.0295346	0.058962	-0.120015	-0.16151	0.0461129	0.282144	-0.0163149	-0.0677796	0.0568726	0.105406	-0.0834753	0.0108905	0.0615886	0.0207516	-0.131368	0.0587998	-0.026028	-0.0124296	0.0987035	0.0288514	-0.00102895	0.00754829	-0.119143
50722	NM_014061	MAGEH1	0.048918	-0.0212125	0.0372558	-0.0739765	0.272644	0.0318311	0.199589	0.0719598	-0.0614352	-0.0585594	0.0604357	-0.0620992	-0.184937	-0.113545	-0.103852	0.269523	0.0398657	-0.0259705	-0.0456532	0.12237	-0.162448	0.00628074	0.106351	0.0449853	0.241175	0.196049	0.18106	0.0527719	0.12083	-0.024316	-0.0790804	0.308885	-0.0506742	-0.0211553	0.000370416	0.461476	-0.0926381	0.23398	-0.0932888	0.027486	0.131638	-0.114583	0.313858	-0.00566327	0.0155577	0.0312468	0.0553077
50725	NM_024322	CENPO	-0.0103361	-0.0737213	-0.0409684	-0.0128	-0.0420549	-0.028588	0.0381202	-0.196874	-0.0217202	0.028539	-0.148596	-0.137254	-0.121786	-0.121728	-0.0575156	0.0421865	-0.13481	0.0892673	-0.0839435	-0.0789404	-0.0403097	-0.146952	-0.0386141	0.0070133	0.041524	0.0770386	-0.103857	0.0152447	0.067655	-0.0808669	-0.14537	0.161481	-0.190564	0.0148993	-0.0358811	0.133856	-0.145675	0.142932	-0.121548	-0.150865	-0.0861101	-0.190585	0.19628	-0.0751951	-0.0177062	-0.183691	-0.0598764
60021	XM_371757	LOC648000	-0.000288141	0.0111207	0.0969095	-0.092448	0.0587894	-0.0505824	-0.00609131	0.114368	0.00198391	-0.0219536	0.0455037	-0.000699686	-0.0565175	0.105248	0.0532349	0.147994	0.0474881	-0.0925801	-0.120216	-0.0137631	-0.0106104	0.112395	0.0528545	-0.0583781	0.103799	-0.00991892	0.060625	-0.0469935	0.119884	-0.0279378	-0.0936008	0.159612	-0.109341	-0.145412	0.186155	0.0542714	0.0153107	0.124625	-0.09049	0.0195423	-0.0622302	0.0117464	0.0545664	0.105108	0.118098	0.0367866	0.188897
60041	NM_001005267	C15orf21	-0.0311933	-0.112845	0.032498	-0.0581556	0.157666	-0.0986542	-0.119184	-0.0273615	0.0257743	-0.119366	-0.115949	-0.185219	-0.0793435	-0.058312	-0.0683978	0.235017	-0.143279	-0.085147	-0.119311	-0.00357247	-0.19055	-0.0919062	0.169692	-0.0612756	0.0919953	0.119809	0.115159	0.0737457	0.0713671	-0.315976	-0.143607	0.253058	-0.211225	-0.178322	0.178779	0.175697	-0.240123	0.240533	-0.112485	-0.204363	-0.184427	-0.16477	0.24529	0.0619668	0.0496528	-0.0676794	0.0287528
60044	NM_022047	DEF6	0.0786956	-0.127473	0.0492822	-0.110294	0.240723	0.142874	0.00311152	0.00996016	-0.0615261	-0.0268186	-0.0245794	0.122693	-0.0100754	-0.060082	0.0487446	0.149418	0.118033	0.0513156	0.0188137	0.115456	0.0617363	0.239665	0.330891	-0.108278	0.194347	-0.0323169	-0.0171628	0.141104	-0.0289668	0.172007	0.00366305	0.163786	0.0898408	0.0718954	-0.0593738	0.00821524	0.0732448	0.051727	0.0290906	0.214493	0.20108	0.0931069	-0.0202577	-0.0697376	0.0438251	-0.00727668	0.0334202
60048	NM_001013670	LOC400464	-0.12302	0.168951	0.104022	0.096004	-0.0378484	0.00181915	-0.0352061	-0.027806	0.0314379	0.106945	0.0422111	0.0633093	0.092234	0.0255012	0.100279	-0.0589949	0.159561	0.00861019	0.190375	0.045405	0.0069062	-0.0607495	0.0925056	0.0947532	-0.027131	0.0570523	0.052978	-0.138511	-0.0421535	0.130453	-0.0532333	0.029848	0.0509458	0.0906221	-0.0165041	0.0819545	0.0618273	0.0187925	0.115037	0.0812068	0.232515	0.00137466	-0.0190559	-0.0495454	0.0720098	0.103668	-0.00123473
60068	XM_001129619	LOC731432	-0.0540387	-0.00267523	-0.124592	0.127086	-0.0931559	0.0561798	0.0191053	-0.0854842	-0.0234447	0.123474	-0.0468126	0.108772	0.0323745	0.19512	-0.0240779	-0.07098	0.0955854	0.0239373	0.232086	-0.103165	0.0828003	0.07015	-0.0638435	0.284819	-0.0410011	-0.0535786	-0.0670374	-0.253521	0.0392313	0.127342	-0.0200932	-0.0696153	0.192745	-0.0190892	-0.0352225	0.102542	0.0424337	0.0617692	-0.0262835	0.0175091	0.0598842	0.024678	0.147088	0.131556	0.0198545	0.165322	-0.10175
60072	NM_037370	CCNDBP1	-0.305091	-0.15583	-0.185069	0.139771	-0.237429	0.034992	-0.306484	0.1044	-0.175753	-0.144489	0.174212	0.0100673	0.109825	0.0626417	-0.12723	-0.26032	-0.230032	-0.162367	0.133741	-0.406134	0.14801	-0.0997016	-0.203228	-0.231117	-0.241002	-0.358653	-0.377283	-0.137556	0.318798	0.177579	0.359693	-0.197181	-0.0279136	0.115473	-0.0998724	-0.202326	0.253145	-0.235001	0.167291	-0.196559	-0.28458	0.306418	-0.153821	0.289527	-0.232287	-0.170178	-0.00729314
60086	NM_152755	MGC40499	-0.0374747	0.0338396	0.0299956	-0.225955	-0.0852866	-0.263333	0.104211	-0.0877067	-0.041094	0.0194841	-0.0228918	-0.171077	-0.244426	-0.13768	-0.0851001	0.168539	-0.183046	-0.0515459	-0.248771	0.00996835	-0.124073	-0.325076	-0.0917895	-0.0848424	0.0860439	0.0295757	0.1435	0.0812693	-0.000477427	-0.1846	-0.125951	0.111786	-0.310861	-0.123968	0.0208503	0.103703	-0.0766112	0.0513893	-0.139863	-0.289768	-0.0403261	-0.0426968	0.141293	-0.000460964	-0.0198052	-0.0887768	0.135368
60091	NM_020317	C1orf63	0.067376	-0.048278	0.0863245	0.0648524	-0.0408944	0.0434296	0.0505748	-0.0250075	0.119583	0.0192044	0.0214515	0.200001	-0.187383	0.210654	0.238225	-0.0469115	0.153743	-0.0404666	0.0902988	0.100853	0.0565671	0.142594	-0.10743	0.116469	-0.133022	0.0169076	0.0738948	-0.0327862	-0.02332	0.10469	-0.134611	-0.0741927	0.0978754	-0.0763573	-0.00285634	0.0195175	0.0668327	0.054707	0.0699363	0.135209	0.208893	0.0680833	-0.132857	0.0772944	0.162805	0.0722979	-0.00537524
60097	BE042988		-0.0479054	0.0771371	-0.00466726	0.0942754	-0.215196	0.234836	-0.0138783	0.132346	0.0367805	0.0757304	0.0558507	0.136842	0.196412	0.151196	0.0745716	-0.241618	0.0378489	0.0686428	0.101053	-0.167503	0.174795	0.0413558	-0.222605	0.0489776	-0.190312	-0.0963	-0.103495	0.00726839	0.0114006	0.175628	0.0213444	-0.333012	0.204977	0.0885477	-0.111676	-0.0843746	0.0656879	-0.311538	0.0793115	0.172662	-0.127918	0.103561	-0.163057	0.0333129	-0.0758622	0.0763307	0.0843074
60110	BI521196		0.0283943	0.0252213	0.0466646	0.00885713	-0.155955	0.330931	-0.104796	0.112097	0.0954378	0.0779121	0.161223	0.119919	0.0684699	-0.0131746	0.067188	-0.226687	0.143021	-0.0486404	0.227748	-0.114863	0.195029	0.0828024	-0.0252708	-0.0739977	-0.116254	-0.208018	-0.208851	0.0856488	0.0249827	0.273461	0.105924	-0.345283	0.318028	0.0622314	-0.105742	-0.123155	0.184363	-0.376548	0.242134	0.257764	-0.0689309	0.203636	-0.229601	0.0101989	-0.024345	0.0337822	-0.051011
60131	NM_198066	GNPNAT1	-0.07518	0.118015	0.152875	-0.111611	-0.0465245	-0.0787834	0.0415609	-0.0411987	0.0327056	0.0327452	-0.0149155	-0.0704378	-0.0692681	-0.082562	-0.0167352	0.0386961	-0.0193937	-0.0731784	-0.166759	0.0227025	-0.087163	-0.0275019	0.0234845	-0.0553735	0.0972552	0.160275	0.173158	-0.00733424	0.0245216	-0.102293	-0.190478	0.10795	-0.0350093	-0.0852139	0.115249	0.106024	-0.0710631	0.0733345	-0.0562301	0.0702256	-0.125497	-0.120822	0.0247026	-0.0125448	0.0199698	-0.0186526	0.162836
60142	XM_935675	LOC641788	0.0507457	-0.175125	-0.00265054	0.0909499	0.180295	-0.0987529	-0.0330083	0.0933946	-0.0397275	-0.127779	0.0194675	-0.0208836	0.205261	-0.0720421	-0.0888867	0.112944	0.0763728	-0.0670129	-0.0107424	0.0648395	-0.105075	0.0854526	0.0166112	0.0370666	0.20936	0.147483	0.0452815	0.0415442	-0.0932959	0.0455039	-0.0680419	0.0413642	0.0373306	0.0597946	0.0756884	0.0443358	-0.0495623	-0.00669221	-0.123729	-0.0115492	-0.0526322	-0.0696797	-0.00697205	-0.0237479	-0.0331897	-0.0858628	-0.0170969
60162	NM_138578	BCL2L1	-0.0942796	-0.140898	-0.0585342	0.0473805	-0.136034	0.314895	-0.0190148	0.0745692	0.059262	-0.0720921	0.0486646	0.10315	0.161897	0.202931	0.0903684	-0.184706	0.228048	-0.0139854	0.0151629	-0.145146	0.121505	0.319503	0.0176236	-0.0118781	-0.159584	-0.0171461	-0.113512	-0.0572334	0.113348	0.301933	0.0276003	-0.157801	0.156566	0.0716976	0.154365	-0.123557	0.0511263	-0.0417255	-0.0404748	0.0953655	-0.106763	-0.0428861	-0.0373132	0.0565834	-0.00464261	0.0475534	-0.0230401
60180	NM_014381	MLH3	0.107913	-0.147763	0.0314196	0.242319	0.0128082	-0.0235832	0.0704699	-0.13126	0.0935235	0.0866867	0.189143	0.0398163	0.0111866	0.127325	0.0800293	0.0642631	-0.00605023	0.0592918	0.202608	0.17324	-0.0306458	0.0158212	-0.0856241	-0.00373712	-0.00955677	0.0939787	-0.11008	-0.0355353	0.123127	-0.0419644	0.0386718	0.0468382	0.0745213	-0.131418	-0.0538091	0.0505342	0.0368116	0.0633414	0.139583	0.0267369	-0.0164054	-0.0104705	0.153443	0.171964	0.141698	-0.100079	-0.210283
60201	NM_000375	UROS	0.034108	0.179119	0.0127508	-0.0905723	-0.0277199	0.0677294	0.145029	0.0606546	0.122452	0.121442	0.0940255	0.135543	0.0645687	0.0924821	0.123346	-0.0781258	-0.0127509	-0.0609388	-0.106178	0.0360009	0.10338	-0.044933	-0.0236453	0.118573	-0.0153766	0.00114419	0.158965	-0.0485992	-0.152408	0.231754	-0.199778	-0.115607	0.158482	0.0188795	-0.125515	0.0921629	0.00772542	-0.197196	0.0813869	0.207193	-0.0212046	-0.0732695	0.0620743	-0.0687339	0.102809	0.0841846	0.134176
60202	CB159370		-0.000337536	0.138066	0.13605	-0.126913	-0.0732768	0.141079	0.00816565	0.175907	0.140627	0.140258	0.12097	0.132875	-0.0315349	0.16021	0.222727	-0.0781578	0.0963098	-0.113389	-0.0912159	0.0490021	0.167124	0.157158	0.012479	0.0139936	0.0167511	-0.0343828	0.120221	-0.102556	-0.0874268	0.192643	-0.145435	-0.0118618	0.0969856	-0.186364	0.0158456	0.0522053	0.0703141	-0.0226943	-0.00193443	0.165237	-0.00335022	-0.0898222	0.0498086	0.00788578	0.123679	0.13633	-0.0242089
60204	NM_182976	ZNF326	-0.0742624	0.0306706	-0.259137	-0.00112772	0.159231	-0.177381	0.157346	-0.147324	-0.232513	-0.149239	-0.0741415	-0.11563	0.0748741	-0.0202907	-0.171991	0.0956171	-0.0434795	0.169027	-0.0938916	0.00920286	-0.097782	0.0697552	-0.11739	0.0800685	0.144463	0.265186	0.0821343	-0.0515704	0.110031	0.151337	-0.0621977	0.122109	-0.204105	0.0520036	0.190543	0.0274774	0.010911	0.110706	-0.246414	-0.0099276	0.123383	-0.115398	-0.0240936	0.111595	-0.134891	-0.194519	0.0230813
60224	BM673544		-0.0412123	0.0103799	-0.139787	-0.0942754	0.000353955	0.206305	-0.0207845	0.123267	-0.0253545	-0.0324818	0.12814	-0.00826453	0.0705934	-0.00754829	0.00693115	-0.0749146	0.0956677	-0.00344901	0.0755591	-0.110426	0.143631	0.176371	0.0649383	-0.0985068	-0.0143393	-0.144882	-0.102614	0.0451002	-0.0818952	0.194519	0.231685	-0.0573171	0.222428	0.19062	0.0348273	0.0506989	0.157816	-0.0921187	0.177103	0.152618	-0.122501	0.0348522	-0.0237807	-0.0130881	-0.000460968	0.063078	-0.0109644
60228	NM_004375	COX11	0.113346	0.104383	0.1206	-0.0709391	-0.112039	-0.288241	0.0790636	0.0308105	0.120483	0.0846205	-0.0232705	-0.0615559	-0.150069	-0.000460964	0.0204148	0.0291476	-0.140053	0.0199779	-0.154115	0.101692	-0.113553	-0.217373	-0.186098	-0.0196075	0.0969259	0.00901346	0.0364409	-0.0153682	0.112698	-0.0870567	0.0122074	-0.0871899	-0.152969	-0.0819871	-0.0489855	-0.103604	0.0473068	-0.0644856	-0.00285637	-0.182705	-0.0123884	-0.0554145	0.0779602	0.0370253	0.0233777	-0.154217	0.0551348
60253	XM_940903	ZC3H5	0.102092	-0.196197	0.0901514	-0.161337	0.103939	-0.119562	0.110393	-0.096325	0.135984	0.00969679	-0.137491	0.0851724	-0.195836	-0.168943	0.128235	0.220809	0.0901525	-0.087172	-0.0270824	0.180163	0.08364	-0.0811063	0.169627	-0.112245	0.0730381	0.0412973	-0.00325968	0.275285	-0.207771	-0.153255	-0.0713263	0.119828	-0.0554897	-0.0729323	-0.0586821	-0.0160847	-0.0305721	0.0534225	0.0063301	0.120588	0.00802572	-0.0371982	-0.0339713	-0.25451	0.104039	0.140783	-0.106615
60259	NM_133263	PPARGC1B	0.0909536	0.473433	0.120797	0.033708	-0.0191465	-0.0210643	-0.0462693	0.0722479	0.0100019	0.190421	0.0952385	-0.0341365	-0.019698	0.0578675	-0.00856104	0.0586492	-0.063762	-0.0504676	-0.013072	0.0872457	-0.0965963	-0.0629967	0.0211714	0.119349	-0.0619091	0.0928098	0.17054	-0.20838	-0.0128494	-0.0570116	0.00176155	-0.0144301	0.0210402	0.062758	0.131942	0.0696729	-0.0567484	-0.053513	0.00134175	0.0120843	0.00482366	-0.0115488	0.14075	0.150908	0.0462944	-0.0319218	0.10473
60292	BX114764		-0.0395905	0.0573816	0.123481	-0.0371982	-0.0657203	0.183043	0.0967119	0.13363	0.0893087	-0.0506489	0.183991	0.203156	0.000181093	0.10766	0.168562	-0.0367206	0.239523	0.00308683	0.0511356	0.0741905	0.125028	0.0361616	-0.0563199	-0.0938477	-0.0889332	-0.109981	-0.0640576	0.0757707	0.0124296	0.133516	-0.0936667	-0.047291	0.226182	-0.0235754	-0.0807425	-0.132851	0.14951	-0.0542621	0.184347	0.194518	0.123868	0.149262	-0.141754	0.091131	0.161882	0.108606	-0.0776234
60328	NM_001005920	LOC339123	0.0468642	0.0922011	0.0456933	-0.132347	0.279872	-0.144611	0.207328	-0.133639	-0.0821966	0.113341	-0.073096	-0.0541806	0.0178377	-0.168952	-0.0708388	0.308583	0.0130965	0.10855	-0.0953404	0.213296	-0.12851	-0.0443029	0.110443	0.0518589	0.279444	0.332273	0.268093	0.0906371	-0.169273	-0.0963176	-0.130446	0.134399	-0.110823	-0.0176899	0.101215	0.260953	-0.153816	0.0743802	-0.153495	0.0130927	0.350499	-0.128042	0.08811	-0.166005	0.0176774	0.110426	0.0717711
60333	XM_929103	LOC646139	0.0767853	-0.0629625	-0.00728488	-0.045265	0.0934276	0.161147	0.18055	-0.0922011	0.0327303	-0.0562381	-0.160465	-0.000395117	-0.166326	-0.0971482	0.0831491	0.213549	0.00581151	-0.00294689	0.0582066	0.133721	0.0230563	-0.0224148	0.161798	0.059761	0.111059	0.0725275	0.0701077	0.101535	-0.231816	0.0682559	-0.0832867	0.132275	0.0171466	-0.0462618	-0.130675	0.17061	-0.00763067	0.162901	-0.0605105	0.147893	0.188699	-0.0115817	0.088941	-0.10175	0.0832706	0.15099	-0.185983
60364	NM_138384	MTG1	0.0879817	0.0757213	0.0358647	-0.183316	0.104441	-0.266296	0.195432	-0.117266	0.0939104	0.0873946	-0.125366	-0.0433723	-0.129728	-0.0752853	0.0203572	0.193086	0.10748	0.0504017	-0.24608	0.13982	-0.138659	-0.0181837	0.127185	0.0873119	0.143763	0.22397	0.235083	0.148553	-0.0344488	-0.187646	-0.286606	0.134308	-0.126216	-0.226971	0.0412808	0.100994	-0.173077	0.13903	-0.0487723	0.0261525	0.0954113	-0.267919	0.121916	-0.218341	0.0975194	0.0824138	0.0703302
60368	AW085986		0.115677	-0.00963909	-0.0281765	-0.0498666	0.0486731	0.142685	0.0038359	0.0650291	0.0882966	0.130841	0.108138	0.0333628	0.184082	0.0796154	0.0433364	-0.0123555	0.156146	0.0415694	0.029478	-0.0100342	0.0261186	0.207298	0.0337822	0.0693181	0.00774588	0.0881018	0.0936996	0.0782981	-0.000156399	0.135772	-0.000337494	-0.150212	0.205151	-0.027395	0.131679	0.0182909	0.0378242	-0.0841345	0.0136645	0.182936	0.00489776	-0.0182493	-0.0218958	-0.031642	0.0479985	0.0614073	0.104417
60372	NM_000078	CETP	-0.150879	0.320147	-0.00767176	-0.00363832	-0.175389	-0.0258715	-0.184073	0.0351567	-0.0562326	0.047916	0.120633	0.00306216	0.00886533	0.0423429	-0.0286713	-0.137984	-0.23847	-0.0306295	0.0804982	-0.0990085	0.124106	-0.114082	-0.103174	0.111998	-0.142627	-0.177001	-0.0815495	-0.244269	-0.0704864	0.0848178	0.097659	-0.196572	0.044484	0.0718128	-0.130806	-0.0117713	0.158861	-0.189876	0.161776	-0.0180277	-0.0336668	0.161255	0.0100835	0.123514	-0.0974042	0.172952	-0.0242254
60382	NM_001077204	CSPP1	0.0179306	-0.143269	0.0223568	0.133227	0.120369	0.0154011	-0.0646338	0.226745	-0.0328456	0.0225957	0.00137466	0.0255427	-0.0468619	0.113529	0.0280292	0.103939	-0.100121	-0.0392397	0.0347873	-0.0111537	-0.0776968	0.079567	-0.0800431	0.0126107	-0.0511259	0.143779	0.0174508	-0.0502367	0.119381	-0.0982681	-0.0179201	0.190736	-0.0570702	-0.111193	0.128929	0.155735	-0.0878062	0.179373	-0.0881193	-0.0660767	-0.0370253	0.0324157	0.212133	0.101363	0.0665687	-0.0469607	0.146834
60397	NM_001620	AHNAK	0.0411135	-0.0144956	0.0869576	-0.00176977	0.000460964	0.176326	0.0151789	0.000485659	-0.142849	-0.0846617	-0.154703	-0.0482784	-0.012339	-0.211566	-0.138228	-0.00307034	-0.00674168	-0.0796154	0.00823997	-0.0177142	-0.000963082	-0.105777	0.182402	-0.102409	0.0476192	-0.0364407	-0.138256	0.119496	-0.0257893	0.0547562	-0.0252214	0.127146	-0.0916926	0.279077	-0.128106	0.0778387	0.00647825	-0.032037	-0.132175	0.0738887	-0.00891472	0.164721	0.0302013	-0.123588	-0.118987	-0.0143969	-0.0553406
60411	NM_016946	F11R	0.0433694	-0.0220275	0.0740674	-0.0238303	-0.0111867	-0.0500146	0.0963666	0.106244	0.131844	-0.0671781	0.0648151	0.0844895	0.0767262	0.240386	0.160129	0.0544843	0.129574	0.0595801	-0.150337	0.0971239	0.00903819	0.190497	0.0764874	-0.00877485	0.0242089	-0.0652511	0.078784	0.0228589	0.0414705	-0.0387625	-0.0437179	0.0302268	0.081535	-0.0930302	0.0344488	-0.191865	0.0276458	0.0974614	0.0393884	0.013278	0.00504593	-0.0686181	-0.0122896	0.0723223	0.165776	0.0572339	0.0567649
60433	NM_152994	CCDC128	0.0913828	-0.00936753	0.0779039	-0.080645	0.126199	-0.226039	0.102467	0.0587984	0.114162	-0.0443358	-0.0130471	0.0361537	-0.0701827	-0.0532091	-0.0147803	0.160005	0.156588	0.0283251	-0.0271445	0.0910333	-0.0813855	0.122027	0.221932	0.0833947	0.157973	0.0264727	0.135361	0.187276	-0.0185376	-0.105291	-0.0822258	0.124135	-0.0792679	-0.205654	0.0286788	-0.0242385	-0.0544525	0.155495	0.00899725	-0.0738114	0.121564	-0.0584279	0.0663876	-0.201551	0.0712698	0.135957	0.0515794
60438	NM_005688	ABCC5	-0.0878005	0.0308762	-0.147262	0.100186	-0.102869	-0.132584	-0.0829159	-0.01522	-0.00125126	0.0576704	-0.00634649	0.143954	0.0309587	0.0683379	0.0789509	-0.124435	0.0767926	-0.0684617	-0.0272388	-0.0490515	0.0928592	0.0118865	-0.136519	0.12442	-0.128255	0.0133597	0.0182657	-0.116451	-0.156695	0.0414211	-0.120683	-0.082753	-0.00881612	-0.134875	-0.00641231	-0.0317331	0.0511427	-0.0803065	-0.00746607	0.0106273	0.0291642	-0.143804	-0.0875417	-0.0339632	0.00837151	-0.0132033	0.0212044
60450	BF110036		0.147265	0.183316	0.0168006	-0.13922	0.0306995	0.029691	0.124107	0.0141582	0.088527	0.07485	-0.0924278	0.0245303	0.0803233	0.0785741	0.133335	-0.0735485	0.0658531	0.141274	-0.0960483	0.161165	0.0033173	-0.141519	0.0224721	0.130767	0.0321688	0.0944071	0.111521	0.0145698	-0.234039	0.10059	0.000588557	-0.17294	-0.0158913	-0.0529873	-0.10938	-0.117927	0.0724628	-0.0661404	0.015352	0.0787499	0.140282	-0.053966	-0.121785	-0.376617	0.0978779	0.171512	-0.110048
60451	NM_024896	ERMP1	0.0145717	-0.0923982	0.110286	-0.00121003	0.0703629	-0.232448	0.0911968	-0.166153	0.00370439	-0.0667827	-0.247307	-0.12312	-0.109479	-0.16924	-0.0819061	0.0996913	-0.129911	0.117382	-0.104115	0.139647	-0.123036	-0.147832	0.145969	-0.000205788	0.107298	0.0713586	0.0316995	0.0616125	-0.164523	-0.197598	-0.0331731	0.121244	-0.021888	0.0860535	-0.0542207	-0.0645363	-0.133862	0.148916	-0.0823243	-0.0434639	0.205104	-0.0442526	0.0579578	-0.109034	-0.00928521	0.0833687	-0.119991
60452	NM_002595	PCTK2	0.117784	0.0646911	-0.0255012	0.0235503	0.0771539	-0.224744	-0.0444337	0.0880195	0.0266963	-0.0929674	-0.132667	-0.0970918	-0.159864	0.0325885	-0.0307951	0.0734	-0.0216903	0.0832208	-0.0634173	0.0650206	-0.108532	-0.0660589	-0.0772856	0.0360624	0.00663459	0.0847759	0.0858546	-0.00234597	-0.0705522	-0.270579	-0.123967	0.0857658	-0.0303831	-0.0500566	0.0791291	-0.0274115	-0.171134	0.166803	-0.0236	-0.151523	0.0187184	-0.161955	0.00470017	-0.15602	0.0517272	-0.0844964	0.0747094
60468	NM_001261	CDK9	-0.0406278	0.183471	-0.00174508	-0.0487963	-0.0601064	-0.0300037	-0.0164383	0.0894764	-0.00384433	-0.0578597	0.206528	0.136776	0.0580897	0.0107421	-0.0110964	-0.120171	0.0634163	-0.0847601	0.0544694	-0.0221427	0.0769889	-0.069261	-0.0232293	-0.121111	-0.121752	-0.0959707	-0.0511753	0.0727909	0.0632673	0.137294	0.125646	-0.172001	0.171252	0.0459408	-0.0316171	-0.0701174	0.123103	-0.181455	0.219364	0.04311	0.0687001	0.206545	-0.264732	-0.0488046	-0.0155741	-0.0169898	0.0704866
60470	NM_001014279	C5orf39	-0.0816837	-0.115249	0.0809239	-0.114253	-0.0770798	0.0500556	0.0761002	0.0278801	0.021222	0.102039	0.213262	0.149873	0.0424746	-0.0561224	0.0373146	-0.02653	-0.00155577	-0.205113	0.0652859	-0.00506237	0.194666	-0.0864816	0.137664	0.0154424	0.0586412	-0.157312	0.0173932	0.0233527	-0.0957159	0.197944	0.025847	-0.138885	0.0791146	-0.118387	-0.204247	-0.00302102	0.181523	-0.188477	0.122709	0.140764	0.0238302	0.223321	-0.00712022	-0.0252789	0.0025024	0.213377	-0.216004
60482	NM_005531	IFI16	-0.00248626	0.000757301	-0.0385073	-0.207518	0.0372067	-0.320906	-0.150473	-0.0880531	-0.110453	-0.213331	-0.124659	-0.235475	-0.118172	-0.0251804	-0.122704	0.109743	-0.149504	0.0639431	-0.195781	-0.0225545	-0.146093	-0.167215	0.0181918	-0.0616547	0.0453642	-0.00551513	-0.0755494	0.0659181	0.0249993	-0.314521	-0.0380794	0.165063	-0.283843	-0.0776579	0.07992	-0.101613	-0.0251106	0.150983	-0.108757	-0.245503	-0.0759939	-0.0557771	0.0257318	-0.0733021	-0.0251394	-0.00265057	0.0226204
60484	XM_933679	LOC644739	0.106554	0.0611351	-0.0754664	-0.0733756	0.0376097	0.0525085	0.00942507	-0.0195827	-0.0717993	-0.0106023	0.00907935	-0.083345	0.105635	-0.0675889	-0.135931	0.0897477	-0.153668	-0.103182	-0.0720277	0.0602299	-0.0350908	-0.0881608	0.012339	-0.0362023	0.169199	0.0690209	-0.0923657	-0.045627	-0.0203318	0.0531757	0.156095	0.0354785	-0.103184	0.122997	-0.000107009	0.0304572	0.0938317	-0.0532496	-0.175424	0.0289677	0.0239537	0.0504838	0.0266947	0.100457	-0.0905967	-0.11101	-0.122872
60491	NM_006816	LMAN2	-0.000312838	0.123563	-0.0843647	-0.0744539	-0.00416514	0.113603	0.00643704	-0.0769563	-0.0756519	0.0811715	-0.165503	-0.188496	0.0481296	-0.116048	-0.143982	0.0173437	-0.0600578	0.0126025	-0.0785226	-0.0267935	-0.124649	-0.0460396	-0.0188419	0.101075	0.0122814	0.160275	0.143269	0.0310079	-0.0933205	-0.023608	-0.0860113	-0.133946	-0.035495	0.061408	0.0780919	0.0705701	-0.189836	-0.0577358	-0.164756	0.0243908	0.0336833	-0.12609	-0.026102	-0.0436681	-0.170369	0.102597	-0.0253778
60543	NM_013385	PSCD4	-0.0753035	0.0320122	0.0680992	-0.0300697	-0.0762566	0.182269	-0.157823	0.0949175	-0.0329855	0.0887199	0.101659	0.0957006	-0.10133	-0.0243652	0.0528562	-0.0301848	0.0595227	-0.12051	0.0432413	-0.134857	0.132518	0.157965	0.162399	-0.132544	-0.203384	-0.193464	-0.122806	-0.019665	0.0685026	0.044475	0.0526489	-0.0483858	0.086556	0.0807277	0.00893114	-0.00144877	0.12028	-0.0949504	0.0841188	0.17309	-0.130181	0.109742	-0.0879203	0.0439068	-0.0531019	0.057958	-0.036655
60546	AK057981		-0.162684	-0.330205	-0.24534	0.0268512	0.145006	-0.254887	-0.0811297	-0.15518	-0.235105	-0.193211	-0.057176	-0.195682	-0.105347	-0.140627	-0.279148	0.132387	-0.0169736	0.225766	0.0237074	-0.0992966	-0.218455	-0.0826045	-0.020126	-0.0275016	0.0550441	0.0739762	0.0999881	0.124452	0.0401944	-0.18265	0.059193	0.104238	-0.18234	0.15794	0.200412	-0.0717308	-0.0934777	0.121645	-0.19164	-0.267262	0.0289255	0.0168746	-0.0122402	0.0491668	-0.158482	-0.043841	0.12935
60553	NM_203456	PPIE	0.0311686	0.137161	-0.0248591	0.0529862	0.129366	-0.062979	-0.0631521	0.157131	-0.122056	0.0191878	0.0221921	-0.023139	-0.0720668	-0.14136	-0.064356	0.0279458	-0.0468708	-0.0854927	0.0726122	0.0394289	-0.0893526	0.00523532	0.0409517	-0.00554806	0.0467055	0.106309	0.14294	-0.0754579	-0.0186114	0.0215255	0.0774505	0.0220526	-0.00900545	0.177252	0.0484093	0.0461879	-0.00298806	0.00730134	-0.019122	-0.0197646	0.203425	0.0082315	-0.00493065	-0.0315102	-0.145921	0.0685684	0.0517681
60575	NM_004642	CDK2AP1	0.150883	0.0329013	0.0752856	-0.119933	-0.0192947	-0.241035	0.0850812	-0.0366221	0.142899	0.124396	-0.138553	-0.0350339	0.0850318	-0.034449	0.0789513	0.0718446	-0.157488	-0.0991822	-0.274867	0.178558	-0.0161173	-0.169852	-0.0646176	-0.0701577	0.12102	-0.0451992	-0.0271311	0.12395	-0.0847931	-0.228089	-0.182	0.0484601	-0.14133	-0.171746	-0.145409	-0.039825	-0.0702897	-0.0472408	-0.0205791	-0.0263007	-0.0202413	-0.085254	-0.093584	-0.114295	0.0987957	-0.059407	0.0776402
60577	NM_014723	SNPH	0.138332	0.151368	0.0570443	-0.00226366	0.15388	-0.154282	0.0059843	0.104976	0.0896545	0.00905473	0.00851137	-0.0104047	0.0224967	-0.167717	0.00452748	0.0590608	0.034441	-0.0696306	-0.174241	0.104935	-0.0223649	0.00362192	0.0331483	0.0386471	0.0794422	0.130576	0.113825	0.0863563	-0.10268	-0.136429	-0.102063	0.0984426	-0.0621656	0.10297	0.0911306	0.101192	-0.120617	0.0303742	-0.0112032	0.0961228	-0.0221427	-0.141121	-0.0216405	-0.250567	-0.0435285	-0.0570608	0.0975437
60594	AK123319		0.0529438	-0.218224	-0.204569	0.117941	0.16868	0.0101988	0.168458	-0.0924151	-0.0116153	-0.090432	0.0786602	0.115712	0.0414209	-0.00440385	0.00397595	0.0723464	0.220986	0.158959	0.134819	0.0505167	0.0407869	0.228741	0.108837	0.00494715	0.0717375	-0.111907	-0.0368195	0.0913117	-0.0513646	0.0731866	0.235035	0.0833292	0.125492	0.0276089	-0.13563	-0.0796991	0.0556372	0.0729805	0.113522	0.098543	0.165593	-0.04473	-0.0844466	-0.0478662	0.0936094	0.0478497	-0.117752
60598	NM_015245	ANKS1A	0.122336	-0.197728	-0.00464257	-0.117266	0.161008	-0.209071	0.0836156	-0.0817141	-0.000551542	-0.165751	-0.111438	-0.134521	-0.112014	-0.17231	-0.077889	0.237881	-0.0830816	0.0880774	-0.221269	0.194263	-0.13884	-0.191336	-0.0197227	-0.212209	0.0940778	0.0936165	0.0366302	0.296094	-0.0301026	-0.374518	0.139763	0.15306	-0.174199	-0.0649065	0.0719842	4.11584e-005	-0.069137	0.118196	-0.0657623	-0.173691	0.135277	-0.0750878	-0.105058	-0.130132	-0.00332555	-0.161041	-0.0698611
60605	NM_015140	TTLL12	0.0357706	0.0522451	-0.00736719	-0.133219	0.169964	0.0427789	0.100251	0.0661648	-0.0945607	0.0239868	-0.0740671	-0.127137	0.0576781	-0.204808	-0.117863	0.247397	-0.0783237	0.0674081	-0.204559	0.163758	-0.148981	-0.0154014	0.194198	-0.0825294	0.154744	0.200313	0.105306	0.146858	-0.0582214	-0.186897	-0.0243407	0.194712	-0.168865	0.0475295	0.0324896	0.111663	-0.138554	0.0529944	-0.14365	0.0557046	-0.0159773	-0.251917	0.191077	-0.066634	-0.0186692	-0.00684038	0.0633334
60609	NM_001032290	PSRC1	-0.106851	-0.191851	-0.102038	-0.00678276	0.0929584	-0.138873	-0.0425075	-0.196074	-0.117833	-0.201089	-0.162597	-0.176872	-0.253012	-0.194873	-0.18673	0.150644	-0.0951656	0.114336	-0.0899811	-0.132898	-0.172754	-0.154994	0.0266536	-0.124914	-0.0199614	0.128255	0.0470595	0.20135	0.0369924	-0.23669	-0.0233529	0.149998	-0.287351	0.0416439	0.159468	0.0695329	-0.109743	0.168013	-0.142267	-0.279931	-0.122493	-0.0087007	-0.0064617	-0.139458	-0.161668	-0.141244	0.0141582
60619	NM_032549	IMMP2L	0.118747	0.0852039	-0.0261597	-0.0601723	0.138001	0.0721818	0.140043	-0.0404578	0.0907822	0.0252792	0.0407377	-0.0202251	0.221806	0.0753841	0.0854293	0.117669	-0.00509536	0.147526	-0.165746	0.133729	-0.0201918	0.120231	-0.000798456	0.0544928	0.098457	0.0677038	-0.00586906	0.0426966	-0.00669221	-0.0947861	0.0179612	0.0773448	-0.0153685	-0.139419	-0.0550603	0.0151874	-0.0839209	0.052945	-0.0258061	0.12705	0.0801666	-0.0909663	0.121669	-0.0368524	0.149436	0.0252954	0.0349593
60634	NM_014278	HSPA4L	0.256075	0.123167	0.0425486	-0.00879948	0.0840601	-0.247989	0.059201	-0.162391	0.128295	0.0278062	-0.237281	-0.134998	-0.149229	0.054616	0.121913	0.0785529	-0.254134	0.0729561	-0.234382	0.224251	-0.0759518	-0.139444	-0.00832205	0.0650209	0.0225543	0.111265	-0.0360787	-0.0298885	-0.126568	-0.283371	-0.0909914	0.196704	-0.127492	-0.0840039	0.0432234	-0.0327703	-0.163767	0.229535	-0.0368035	-0.0457442	0.0185703	-0.232095	0.0523604	-0.13945	0.130931	-0.0833934	-0.0500066
60647	NM_181838	UBE2D2	-0.0695571	0.0259703	-0.0399393	-0.0990332	0.108615	0.0231222	0.0223897	0.0212702	-0.125315	-0.0442282	0.00254353	-0.061095	-0.0590446	-0.0559084	-0.0556056	0.196378	-0.134118	-0.133557	-0.0642487	-0.0709473	-0.0610857	0.00513654	0.105668	-0.0167183	0.115085	0.0728732	0.194107	-0.00581965	-0.062757	0.0700586	-0.0171463	0.0864737	-0.225935	0.0221925	0.156505	0.135658	0.0584112	0.0519819	-0.182272	0.0254363	-0.0540645	0.0157139	0.0598839	0.169783	-0.0626011	0.00920282	0.0153354
60653	NM_144999	LRRC45	0.0251176	0.00710376	0.134692	-0.103668	0.0114829	-0.0605589	0.277509	-0.230079	0.0669836	0.296361	-0.0211632	0.0405736	-0.121423	-0.177257	0.0265063	0.0813187	0.110411	0.0343255	0.0619768	0.113257	-0.00791044	-0.149495	0.036803	0.0905551	0.213155	0.158563	0.34141	0.146133	-0.181817	-0.0396513	-0.325137	-0.0154838	-0.034573	-0.0347293	-0.0660575	0.185385	-0.184041	-0.0546407	-0.017097	0.0584788	0.166877	-0.0454955	0.0642631	-0.105371	0.0549046	0.17594	0.124716
60671	NM_001018073	PCK2	-0.145816	0.0415442	-0.212661	0.134124	-0.145138	0.151846	-0.11855	-0.00828912	-0.0801795	0.0176403	-0.0321852	-0.125697	0.0885216	0.050385	-0.0882282	-0.176129	-0.117984	-0.00674163	0.0320709	-0.288308	0.0264148	0.0519581	-0.140364	0.0255425	-0.159955	0.0376425	-0.186625	-0.155665	0.20373	0.0466399	0.0786688	-0.0790734	-0.0386148	0.0579507	0.159435	0.0926969	-0.0585841	-0.014792	-0.0480479	-0.108166	-0.208191	-0.130008	0.151566	0.114607	-0.159692	-0.118204	0.0501383
60673	NM_005439	MLF2	-0.157119	-0.0221509	-0.141944	0.232556	-0.117241	0.204857	-0.0131292	-0.0273862	-0.118796	0.0169076	0.161741	0.019229	0.23133	0.122493	-0.0479007	-0.213615	0.0423681	0.177809	0.200929	-0.225181	0.0456435	0.138374	-0.190345	0.0778292	-0.1913	-0.104614	-0.21192	-0.122789	0.197926	0.216819	0.122946	-0.127459	0.123426	0.126463	0.0159937	-0.0889514	0.0474962	-0.0733509	0.0137221	-0.0154511	-0.0676794	0.178838	-0.0417253	0.114245	-0.141081	-0.0552416	0.0165619
60681	NM_173527	REM2	-0.00103731	-0.145047	0.0616046	-0.0271887	0.0213278	0.0640491	0.0455696	0.069087	0.059262	-0.0816489	0.168161	0.232551	-0.0328108	0.0638106	0.144089	-0.00488126	0.141617	-0.0714991	0.0932327	0.0220522	0.157048	0.0732122	-0.158983	-0.0761006	-0.0589129	-0.112088	-0.116451	0.112137	-0.021583	0.159445	0.0821507	-0.0225301	0.145273	0.00628074	-0.139038	-0.0953228	0.241383	-0.0819281	0.183491	0.155927	0.12721	0.276011	-0.279483	0.00936745	0.155058	0.0624771	-0.180271
60682	NM_030783	PTDSS2	-0.0618926	0.0832778	0.023254	-0.0423346	-0.0312468	-0.0596205	-0.128955	0.174919	-0.144027	-0.00659349	0.0821175	-0.0613337	0.0993213	-0.0942342	-0.112191	0.0277154	-0.188207	-0.23515	-0.0985339	-0.03072	-0.0819443	-0.145511	0.00795163	-0.0450512	-0.00870893	0.00713668	-0.0469443	-0.104235	0.0796727	-0.023501	0.0462118	-0.0249173	-0.211875	-0.00673348	-0.0309256	0.0282099	0.121877	-0.151591	-0.156096	-0.00893151	-0.0815742	0.0159033	-0.037445	0.114484	-0.158367	0.0118945	-0.00116065
60692	NM_003607	CDC42BPA	-0.0685198	-0.34736	-0.0132445	-0.0948928	0.186287	-0.225188	0.102309	-0.231495	-0.11356	0.0037536	-0.0712107	-0.154392	-0.202125	-0.293173	-0.178761	0.178203	-0.117613	0.121901	-0.0314041	0.0414538	-0.1421	-0.188002	0.0428697	-0.0202825	0.23333	0.0382516	0.195786	0.212298	-0.0901926	-0.10794	0.00306213	0.135987	-0.25738	0.0441216	0.011236	0.0462291	-0.0308766	0.0540151	-0.137295	-0.167558	0.16826	0.105462	-0.036556	-0.092876	-0.097684	-0.112278	0.0184222
60707	NM_176801	ADD1	0.0883686	-0.0482117	-0.0179282	-0.0101659	0.150422	-0.0220192	0.142265	0.0517762	-0.0625548	-0.154943	-0.0984982	-0.0917989	-0.0376921	0.00506237	-0.0668502	0.148043	0.0218138	0.16319	-0.0991348	0.0499241	-0.122608	0.0185294	0.0556861	0.000205788	0.0376427	0.0214924	0.0353543	0.250574	-0.131836	-0.150119	0.0394455	0.122693	-0.15264	0.00493075	0.100119	-0.0668823	-0.0966469	0.165601	-0.141674	-0.171016	0.179768	0.0329589	0.033642	-0.0825373	0.0272959	-0.0364573	0.00934279
60711	XM_929621	LOC646675	-0.111815	-0.0564187	-0.147608	0.274514	-0.228693	0.0808663	-0.0076471	-0.0841428	0.0610651	0.115094	0.00287692	0.107464	0.0490847	0.244826	0.0689825	-0.305924	0.106382	0.118456	0.167228	-0.19731	0.129728	0.160797	-0.293183	0.258142	-0.272398	-0.0343089	-0.0980211	-0.277599	0.0857891	0.218524	0.0209864	-0.183262	0.194779	-0.0388535	-0.028267	0.00992744	0.0368364	-0.0531757	0.0552755	-0.0101169	-0.00223075	-0.0651444	0.0487552	0.116822	-0.0223858	0.0471091	-0.0648236
60717	NM_014287	NOMO1	-0.10271	-0.1111	-0.17864	0.172244	-0.156934	0.154957	-0.217205	-0.0975433	-0.0782861	-0.0872135	-0.0789813	-0.0662315	-0.0331483	0.0709309	-0.0530291	-0.123431	-0.036145	0.167454	0.082054	-0.298507	0.0408692	0.145371	-0.248772	-0.0555629	-0.183332	-0.19055	-0.161107	-0.0871795	0.145154	0.0416433	0.154876	-0.0707841	-0.0723564	0.0456527	0.0628637	0.0572842	-0.0313047	0.000633826	-0.0384004	-0.150033	-0.120501	0.0649054	-0.0591925	0.231174	-0.105471	-0.111084	0.129145
60743	NM_032862	TIGD5	0.208235	0.140355	0.115867	-0.131227	0.131358	0.0902416	0.170927	0.0559907	0.166994	0.141427	-0.0283493	0.0527728	0.0152036	-0.0618186	0.154	0.193135	0.124297	-0.218276	-0.0720524	0.228959	0.0263983	-0.0578931	0.0781664	0.0667907	0.208035	0.189793	0.163741	0.0666173	-0.247669	-0.0710876	-0.194017	0.0233697	-0.013714	-0.170914	0.0121908	0.151594	-0.153914	-0.0618927	0.0101496	0.120324	0.0737296	-0.149904	0.0792773	-0.137408	0.140612	0.122246	-0.0284729
60750	NM_018263	ASXL2	-0.082614	-0.095378	-0.111331	0.0998646	0.0036054	0.0434045	-0.106664	-0.0782898	-0.0803276	-0.197582	-0.18404	-0.0565182	-0.0974775	0.0456601	-0.0353802	-0.0432728	-0.109538	-0.0563778	-0.0310913	-0.0596208	-0.0338231	-0.13346	-0.0879454	0.0188338	-0.163247	0.0101659	-0.0473147	-0.0547146	-0.0823397	-0.117373	0.0487965	0.0377916	-0.110807	-0.0376351	0.0150718	-0.0481553	-0.0486404	0.064181	-0.0639184	-0.123543	0.0208339	0.0533648	-0.0614315	0.0573983	-0.015072	-0.0180352	-0.145632
60768	NM_002460	IRF4	-0.0121513	-0.115957	0.0546243	-0.038614	0.0607979	0.0402601	-0.0791294	0.146257	-0.0614105	-0.0855342	0.113578	-0.11637	-0.276192	-0.0836156	-0.0456123	0.186056	-0.174979	-0.0595881	-0.049481	-0.0554309	-0.10654	-0.0224065	0.0320535	-0.118386	-0.0149402	-0.0873935	-0.0189654	0.0634399	0.119653	-0.162161	0.13424	0.168157	-0.171342	-0.0249336	0.0631765	0.128027	0.0472986	0.148686	0.00326795	-0.135891	-0.0387457	0.114838	0.11757	0.151015	0.000477431	-0.0749149	-0.0863488
70008	NM_018163	DNAJC17	0.125358	-0.118755	-0.106137	-0.0986546	0.233231	-0.0283574	0.183233	-0.178336	0.0306065	0.0206365	-0.137269	0.0152285	-0.0581638	-0.189497	-0.0126358	0.193365	0.149107	0.0874848	-0.074489	0.104581	-0.0261185	-0.00305394	0.163412	-0.033774	0.213542	0.110853	0.0880688	0.156505	-0.161963	-0.130322	-0.137969	0.115317	0.0687427	-0.0344906	0.00200025	0.102097	-0.194298	0.127876	-0.0348115	0.0896691	0.130617	-0.164276	0.0174425	-0.329334	0.0317986	0.0866036	-0.014825
70022	NM_032440	LCOR	0.0771723	0.0100342	0.140841	-0.134206	0.0822986	-0.0674734	0.0928184	0.246171	0.15579	-0.0538592	0.0700172	0.0847608	-0.128362	0.103964	0.194624	0.163024	0.0194184	-0.0276415	-0.0759707	0.192765	-0.0253776	0.0188175	0.135779	0.0205541	0.0309669	0.0519817	0.0873609	0.0201259	-0.0773679	-0.0528876	-0.0446561	0.131616	0.0271563	-0.121697	-0.0468288	-0.0408949	0.10678	0.187497	0.059852	0.0532845	0.0596949	-0.0414621	0.183932	-0.0983829	0.210308	0.209393	-0.0788993
70025	NM_199331	HOMER2	0.0572906	-0.10226	-0.189646	0.0576288	0.312797	0.0660246	0.0582708	-0.0683379	-0.177597	-0.256866	-0.167248	-0.138949	0.228482	-0.13931	-0.152403	0.115512	0.0710964	0.24195	0.0169656	-0.00321029	-0.224826	0.0917334	0.194346	-0.139706	0.155172	0.0957238	0.0331647	0.331226	-0.0728488	-0.0932551	0.0356096	0.1134	-0.212484	0.159126	0.0520311	-0.112148	-0.121646	0.0840519	-0.0953796	-0.13962	0.0603863	-0.0223897	-0.132963	-0.242237	-0.0785703	-0.112739	0.0785124
70026	XM_928122	LOC645079	-0.154155	0.0889081	-0.0599006	0.0168252	-0.0169487	-0.026991	-0.103454	-0.0258387	-0.125398	0.0148004	-0.138808	-0.0622721	0.032498	-0.0475945	-0.0213121	0.0229246	0.0300207	0.00640414	-0.115565	-0.0619338	0.00430506	-0.0948367	-0.10403	0.0867686	0.0045191	0.0812858	0.1071	-0.0327036	0.00497183	0.0358072	-0.29422	0.0619269	-0.103151	0.00855267	-0.0810553	-0.0103554	-0.0345891	0.0181834	-0.0381699	-0.0358824	0.0382106	-0.135935	0.0211302	-0.0701983	-0.0834517	0.0457425	-0.0502618
70048	NM_001077493	NFKB2	-0.0343381	0.0972877	0.185703	0.0517844	-0.257317	0.0754908	-0.0285715	-0.00235421	0.0891194	0.196125	0.317292	0.213915	0.00143228	0.126255	0.109104	-0.251924	0.0751792	0.003342	0.0832064	0.00827266	0.196049	0.143914	-0.0914355	-0.0821672	-0.23524	-0.237453	-0.113381	-0.168819	0.125761	0.202356	0.212398	-0.194498	0.20119	0.0729982	0.0432564	-0.164584	0.294682	-0.174319	0.179704	0.139241	0.0254518	0.244105	-0.160703	0.184624	0.0325559	0.045191	0.0372559
70056	NM_001010906	C8orf80	0.0264925	0.181331	-0.137795	-0.0552087	0.124501	-0.0465325	0.0842165	0.0701077	-0.0723097	-0.000288105	-0.0773514	-0.0895846	0.0899127	-0.184773	-0.160446	0.010989	0.0660422	0.0526242	-0.073032	-0.00162161	-0.0758694	-0.118519	0.00679099	0.0125037	0.102186	0.249735	0.0822327	0.177363	-0.0409847	0.0142488	-0.0187926	0.0225136	0.0277984	0.219719	-0.0342841	0.00935941	-0.0459733	-0.0540234	-0.0530033	0.0364751	-0.0120427	-0.119801	0.0788822	-0.186328	-0.15677	-0.0269993	0.061539
70070	NM_178517	PIGW	-0.0302218	-0.199226	-0.0547477	0.0895341	0.0146521	0.0335268	0.0881018	-0.149221	-0.0150316	0.0421621	-0.0462775	-0.0586008	-0.164918	-0.0902584	-0.00314454	-0.00460139	-0.0321609	-0.0118863	0.148542	-0.0274932	-0.10007	-0.0887782	0.0391079	0.0543364	0.0240031	0.127711	0.0691693	-0.0589291	0.0337821	0.0556123	-0.0267113	0.123368	-0.0904002	-0.0182248	-0.00290571	0.260475	-0.119555	0.16626	-0.0978985	-0.109425	0.0462446	-0.229881	0.216167	-0.0389679	-0.0175497	-0.0169157	-0.0202002
70086	NM_003172	SURF1	-0.0606248	0.113817	0.177348	0.129728	-0.125769	0.0496934	-0.135202	0.174582	0.107847	-0.00129236	0.207063	0.0277405	0.192395	0.148966	-0.000362198	-0.18627	0.0604858	-0.0881762	0.161573	-0.0685931	0.0112853	0.0854526	-0.134206	0.0079599	-0.0865625	-0.173956	-0.0520972	-0.1704	0.249439	0.137615	0.150242	-0.220609	0.211151	0.0129566	0.0789809	-0.102254	0.0227027	-0.158794	0.139452	-0.0147679	-0.126016	0.158349	-0.056081	0.298096	-0.0166936	-0.0643127	0.169496
70092	NM_014221	MTCP1	-0.0103813	0.150776	0.00959797	0.0802986	-0.0982105	0.082315	-0.0729396	0.162523	0.00317756	0.037355	0.20806	0.0178709	0.0643953	0.228861	0.0560175	-0.082101	-0.0739572	-0.0420222	0.0288771	-0.148958	0.0250814	0.117046	-0.0462612	-0.0198875	-0.0310164	-0.10063	-0.0133269	-0.14955	0.218029	0.212523	0.0846123	-0.0357544	-0.0525347	0.0146606	0.0924974	-0.0829921	0.161685	-0.0392891	0.0275678	-0.0880478	-0.158638	0.095741	0.0555873	0.246181	0.0407547	-0.0712275	0.149815
70093	XM_941471	LOC652134	0.048733	0.192617	0.0536285	0.00679925	-0.0819203	-0.0615799	0.0251885	-0.0106105	0.104851	0.13669	0.142439	0.156969	-0.0896826	-0.0462859	0.140114	-0.00748244	0.104361	-0.203344	0.105062	0.112303	0.112961	0.116659	0.0792779	0.123087	-0.0583781	-0.020373	0.0268595	-0.146126	-0.146999	0.0944079	-0.0105776	-0.015311	0.0920716	-0.064454	-0.0975268	0.14375	0.0666143	-0.0476194	0.0273537	0.102725	0.0979717	0.00591847	0.0676547	0.0127424	0.109139	0.0959962	-0.045891
70097	XM_001130291	LOC730995	0.0795515	0.0238136	-0.071112	-0.093551	-0.00527639	0.00356423	0.0896493	-0.199309	-0.0941656	0.0463767	-0.00476604	0.00104541	-0.0519161	-0.0247686	-0.0485345	0.103297	-0.0662973	-0.036762	-0.0673521	0.0493396	0.00382763	-0.0539172	0.0303989	0.100655	0.096325	0.0420052	0.0454544	-0.0212125	-0.0632838	0.130338	0.00605841	0.0562388	-0.13695	0.0757722	-0.048294	0.112873	0.0981203	0.0294112	-0.190998	0.066052	0.0916496	-0.0406142	0.0827839	0.0768164	0.0176073	-0.0731698	-0.129713
70132	NM_018192	LEPREL1	0.213677	0.294053	0.148653	0.0310739	-0.137828	0.145672	-0.0766682	0.194873	0.183828	0.139253	-0.0637612	0.107077	0.158275	0.198643	0.256486	-0.0768572	-0.028646	-0.256865	-0.0773784	0.126633	0.111001	0.025798	-0.121933	0.116591	-0.083451	-0.00348191	-0.101305	-0.233486	-0.0833028	0.0216983	-0.174895	-0.124899	0.104929	-0.250324	-0.182961	0.00615729	-0.0680422	-0.121925	0.0304487	0.153079	-0.0443678	-0.189333	-0.00172038	0.0138783	0.123408	0.0481625	-0.0497185
70142	XM_001129635	LOC731096	-0.190882	0.078356	0.0146769	0.0372149	-0.149362	0.0395443	-0.121819	0.0439237	-0.0578219	-0.130587	0.232525	-0.0072768	-0.0235999	0.0156153	-0.0731523	-0.103668	-0.0374788	-0.0842422	0.027202	-0.232023	0.00240361	0.0738549	-0.0125861	-0.1585	-0.101092	-0.159363	-0.0613664	-0.0748329	0.252133	0.212482	0.168262	-0.0210074	0.00295931	0.173483	0.043339	-0.0413645	0.189871	-0.055168	0.0469864	-0.0402086	-0.219067	0.19778	-0.099544	0.214828	-0.102871	-0.0502126	0.0942107
70148	NM_145859	PDCD10	0.0985358	-0.0362925	-0.0248097	-0.0416349	-0.0664365	0.110491	0.0339961	0.106376	0.0348377	-0.0950746	0.060411	0.0714339	0.0564187	0.0954772	0.0884504	-0.0736305	0.0249582	-0.137203	-0.0624707	-0.0692599	0.13507	-0.0543864	-0.152818	-0.0266619	0.0808169	-0.0159608	-0.107232	0.0719348	0.0825702	0.247317	-0.0136726	-0.0762747	0.0442782	0.0461795	-0.0907519	-0.0811314	0.115678	-0.137038	-0.0261518	0.0322769	-0.127053	0.0789648	-0.0683294	0.00744128	0.051365	-0.0757051	-0.0383919
70152	NM_153218	C13orf31	0.128782	0.00563856	0.0364326	-0.14038	0.277476	-0.257291	0.142586	0.0133515	-0.0180527	0.0668321	0.0344818	-0.0717467	0.0258222	-0.0633167	-0.0153934	0.209137	-0.0359227	-0.0149814	-0.148468	0.242228	-0.0854344	-0.0313132	0.18879	0.00419808	0.314946	0.140898	0.0245793	-0.0265794	-0.0108409	-0.0675645	0.0509944	0.182011	-0.0786454	-0.075303	0.0248014	0.0658369	-0.0218631	0.117686	-0.0675897	0.0699868	0.191531	-0.152069	0.133407	-0.0567068	0.088119	-0.041495	-0.0903987
70156	BG190571		-0.00442913	-0.00195086	-0.0832123	-0.0181422	-0.12302	0.219295	0.0393137	0.0799608	0.0946019	0.0332144	-0.0235339	0.0800277	0.0370665	0.0765777	0.0802104	-0.16174	0.0622227	-0.0200767	0.101209	-0.136133	0.111479	0.0147346	-0.0654651	0.0759606	-0.157971	0.0166358	-0.00247768	0.116286	-0.0649136	0.179843	0.0326216	-0.264673	0.207776	0.120594	-0.171519	-0.0962282	0.0491754	-0.244541	0.0977832	0.155836	-0.0700089	-0.00394289	-0.0528049	-0.0397252	-0.0287117	0.0627487	0.0103964
70161	NM_022914	ACD	-0.0735582	0.0190394	0.046154	-0.123053	0.0472818	-0.194222	-0.0218299	-0.0262585	-0.00495565	0.0623541	0.111323	-0.0441296	-0.116336	-0.118978	-0.0274777	0.174779	-0.0334615	0.0851552	-0.0925495	0.0336998	-0.0355682	-0.0175169	0.0942836	-0.0429686	0.0019344	0.0113183	0.212949	0.066288	-0.0862826	-0.167018	-0.10529	0.165465	-0.165004	-0.0762908	0.179767	-0.00534236	-0.0286047	0.085657	0.0333627	-0.118587	-0.0396594	-0.0682474	0.119002	0.0248262	0.068001	-0.025032	0.0790063
70164	AK172857		0.101134	-0.109718	0.025349	-0.0880774	-0.0179859	-0.179537	-0.0609792	0.171537	0.104625	-0.0295638	-0.0114665	0.0368037	-0.222737	0.0770883	0.062286	0.00256823	0.0347787	-0.13934	-0.171995	0.00139936	0.0273121	0.011335	0.0155782	-0.01038	-0.107249	-0.0927937	-0.0640743	-0.0465738	-0.0433884	-0.16636	-0.0293085	0.013784	-0.0346966	-0.0858152	0.0738037	0.0973317	-0.0120428	0.074553	0.0125532	-0.0399409	-0.137199	-0.100215	0.081459	-0.0677209	0.0907617	-0.0172039	-0.0566332
70184	NM_001856	COL16A1	-0.0018194	0.180096	0.132519	-0.0365808	-0.0936251	0.0635881	0.093444	0.108294	0.113387	0.0349183	0.16626	0.194077	0.126008	0.0575958	0.142961	-0.0934519	0.196283	-0.122683	0.11792	0.073425	0.0911964	-0.0208013	0.093798	0.0343831	-0.032144	-0.0221344	0.00903819	0.022546	-0.0485494	0.232557	-0.0167841	-0.207109	0.167515	-0.00407466	-0.150611	-0.146367	0.186939	-0.172952	0.184577	0.189142	0.0654898	0.099914	-0.119941	-0.111891	0.0462614	0.191992	-0.0558181
70189	NM_003478	CUL5	0.230002	-0.0689056	0.156884	-0.303734	-0.046829	-0.162613	0.194008	0.0812532	0.2457	0.068462	-0.0805123	0.107044	-0.113973	0.194025	0.297134	0.0228753	0.0194842	0.0366303	-0.169055	0.185448	0.100959	-0.0442039	0.0599747	0.106434	0.191555	-0.0011771	0.0146356	0.111034	-0.246517	0.0157963	-0.169553	0.0475708	-0.0555391	-0.205042	-0.17901	0.0471099	0.102985	0.13349	0.0142818	0.168867	-0.0997576	-0.114599	0.0963	-0.285995	0.282886	0.189028	-0.0628807
70221	XM_928041	LOC644964	0.205831	0.0737293	0.0237561	0.0170804	0.13931	0.174499	0.0607073	0.201565	0.0814883	0.111966	0.151065	0.20044	0.0885463	0.119283	0.160536	0.0552908	0.100722	-0.238336	0.136573	0.208035	0.0495123	0.128512	0.0982594	0.0618353	0.109191	0.0619253	0.0109973	-0.0701403	0.0593244	0.158449	-0.0107504	0.0290166	0.178224	-0.0995617	-0.121126	0.031198	-0.066651	-0.0311809	0.0490521	0.166241	0.11832	-0.059061	0.0877063	0.102309	0.201822	-0.0026917	0.00293866
70228	NM_033109	PNPT1	0.270943	0.142923	0.145887	-0.203376	0.191621	-0.105025	0.102104	0.104754	0.205585	0.0679928	-0.0147755	0.0521637	-0.126345	0.115793	0.233848	0.11054	0.121161	-0.031889	-0.103687	0.358572	-0.00613244	0.124388	0.160111	0.0210316	0.167034	0.104729	-0.0199943	0.00827263	-0.122723	-0.12144	-0.0363752	0.238965	0.0799131	-0.0400963	0.0410009	-0.0157966	0.088547	0.264034	0.0870657	0.154791	0.118032	-0.176467	0.152718	-0.15546	0.358082	0.102243	-0.0528629
70242	NM_006762	LAPTM5	-0.192931	-0.0779438	-0.181208	0.176936	-0.0309093	0.0866362	-0.282563	0.0103964	-0.284225	-0.0697543	0.0636377	-0.0275923	0.201038	0.0321769	-0.102782	-0.0877886	-0.096886	-0.0239785	0.171319	-0.209582	0.0403589	0.105093	-0.0974939	-0.0668483	-0.14029	-0.107314	-0.160794	-0.244763	0.0621232	0.163273	0.197829	-0.0127756	-0.0236167	0.142416	0.0819443	-0.014496	0.0687418	-0.0641152	-0.0304981	-0.0535808	-0.0576205	0.0714824	-0.101683	0.187357	-0.175571	-0.0848997	-0.0437588
70286	XM_928156	LOC643509	-0.0404385	-0.0712763	0.193037	-0.0228589	-0.00261762	-0.025641	0.0469196	-0.00813272	0.0565208	0.0507723	0.0759109	0.053456	-0.195301	-0.0973622	0.0763579	0.126723	-0.0657211	-0.136759	0.0494975	0.0512576	0.0217228	-0.0671372	0.153616	-0.0856491	-0.0105857	-0.0679343	0.108952	0.0324073	0.00132527	-0.0994617	-0.00795166	0.109794	-0.0955368	-0.117712	-0.0996749	0.114198	0.0348936	0.0561224	0.0433723	-0.00921139	0.0488622	0.0453227	0.0574968	0.116879	0.0879955	0.0163807	0.0269171
70296	NM_138701	C7orf11	0.0268547	-0.0428448	-0.0876902	0.0196239	-0.0116476	0.116368	0.123736	-0.072001	-0.0401474	-0.000971325	-0.07666	0.00222253	0.104548	-0.0292218	-0.0403769	-0.0908836	0.0389437	0.0416927	0.0130226	-0.060057	0.0301519	-0.0682156	-0.056073	0.0901847	0.128535	0.0222003	-0.0512658	0.0247356	-0.117636	0.169405	-0.0535132	-0.083	0.00700515	0.0766695	-0.164802	0.0396437	0.0319632	-0.109141	-0.0905723	0.0430194	0.0484259	0.0454955	-0.0718196	-0.116764	-0.0389765	-0.0102729	-0.0923743
70300	AA834787		-0.0525282	-0.115735	-0.160367	-0.0212538	-0.0334859	0.147344	-0.100573	0.19759	0.0258238	0.0449363	0.22612	0.151413	0.153024	0.111496	0.0238187	-0.159115	0.100451	-0.0794923	0.114319	-0.120757	0.15965	0.143322	-0.0605018	0.0276828	-0.105298	-0.0950739	-0.0608887	0.0591351	0.0875424	0.23427	0.139171	-0.193988	0.24065	0.0844487	-0.0233034	-0.0521396	0.170592	-0.247374	0.187089	0.126264	-0.151164	0.105701	-0.0920694	0.0106022	-0.0644452	-0.0673587	0.0951981
70307	NM_001012321	RPSA	0.152459	-0.00684035	0.0926209	-0.170795	0.138833	0.0481953	0.0235833	0.23552	0.0947171	-0.0317162	0.0426392	0.101125	0.0423429	0.0511176	0.0615572	0.181166	0.315698	-0.0934115	-0.10023	0.171273	-0.0370169	0.211652	0.282563	0.0196404	0.201087	0.113833	0.154909	0.13856	-0.0212702	-0.0466481	-0.227297	0.0786372	0.133987	-0.0386805	0.161378	0.0736158	-0.026448	0.0777465	0.0105118	0.236236	0.0212949	-0.129852	0.0400296	-0.105725	0.150605	0.101083	0.218893
70338	NM_004510	SP110	0.051166	0.0982763	0.0155906	-0.123721	0.0556783	-0.176336	-0.0221676	-0.0712689	0.0979778	-0.0965818	-0.0199369	0.0908694	0.0589545	0.0951734	0.143905	0.0746024	0.154122	-0.0659022	-0.0575568	-0.0105529	-0.00437095	0.175294	0.134306	-0.027971	0.161289	-0.0468621	0.00938399	0.0903823	-0.0200109	-0.0118535	-0.142514	-0.0219541	-0.0540908	-0.149438	0.0531016	-0.209638	0.147931	-0.0150473	0.010125	0.131945	-0.103677	-0.0076142	-0.189943	-0.0652352	0.0809829	0.00493071	0.131549
70347	NM_001762	CCT6A	0.0104307	-0.0430094	-0.160383	0.0951479	-0.0311398	0.093847	0.104384	-0.134141	-0.0180857	-0.0158787	-0.0876243	0.0483031	0.0222251	0.13186	0.00873391	-0.0809894	0.0766445	0.152555	0.0815683	-0.0791294	0.0304153	0.0908114	-0.116081	0.150341	0.0245134	0.0188748	-0.108269	-0.0621394	0.098136	0.148744	-0.013615	-0.0194597	0.0887868	0.0369765	-0.00573733	0.0576711	0.0162162	0.0572336	-0.073286	-0.00518604	0.0550358	-0.0758039	0.101041	0.0233857	0.00321854	-0.0606497	0.00432156
70370	NM_001033504	TMEM98	0.11561	-0.155303	-0.0528462	-0.0372887	0.238014	0.158645	0.118855	-0.0820599	-0.0490297	-0.126297	-0.0662554	-0.0946799	-0.140536	-0.038721	-0.0106025	0.175915	-0.0756155	0.12409	-0.0792717	0.0338644	0.0148907	0.140234	-0.0380048	-0.152917	0.0667657	0.131564	-0.0300368	0.195934	-0.00238714	-0.056954	0.101199	0.245123	-0.018085	0.0697384	0.0254105	0.203635	-0.0647001	0.227371	-0.101669	0.106791	0.0320535	0.0495536	0.103955	0.0142981	0.0543942	0.178796	-0.0248099
70376	NM_006705	GADD45G	0.120489	-0.359569	0.00209904	-0.0261351	0.144085	-0.00447794	0.110854	-0.0296253	-0.00563893	-0.0134093	0.0644447	0.0301525	-0.218951	-0.124123	-0.0136236	0.175273	-0.0446978	-0.199813	0.00336268	0.170171	0.0242665	-0.0596467	0.0708406	-0.0373302	0.145978	0.0502616	-0.0110714	0.139137	-0.0957986	-0.0520071	0.0672437	0.243099	0.00684055	0.0233697	-0.191168	0.224726	0.0900784	0.0652925	0.0351573	0.0951148	-0.0119687	-0.0379556	0.167536	0.00196734	0.0885391	-0.0772941	-0.207526
70379	NM_019892	INPP5E	-0.015115	-0.0697288	0.023575	-0.0573736	-0.0671444	-0.156357	0.0877561	-0.0158292	0.0725155	0.101849	0.0460882	-0.0440309	-0.0403755	0.00274109	0.0469129	-0.0406388	-0.13024	-0.135219	-0.127172	0.0575217	-0.0522781	-0.0720268	0.0186279	-0.0103635	-0.0142981	-0.0249331	0.0602958	0.073861	-0.0969589	-0.178015	0.0767262	-0.019756	-0.150673	-0.0697384	-0.0241264	-0.0403764	0.0368939	-0.000864308	-0.0218878	0.053836	-0.0825208	-0.118106	-0.0797218	0.0588799	0.0295925	-0.169215	-0.0316009
70414	NM_018429	BDP1	0.00261796	-0.0996584	0.0890978	-0.158086	0.109685	-0.170976	0.0957735	-0.00334199	0.00852833	-0.039421	0.00631356	-0.108106	-0.231182	-0.0751207	-0.00559761	0.333679	-0.0335356	-0.0951977	-0.0311901	0.131918	-0.0826851	-0.131072	0.151493	-0.0344737	0.135672	0.136107	0.152102	0.0803803	0.0692187	-0.115258	-0.109447	0.30351	-0.108963	-0.0509621	-0.0302013	0.135041	-0.0934859	0.263803	-0.114131	-0.0925584	0.0828748	-0.102128	0.22988	0.0490845	0.0690546	0.0183398	-0.0938971
70433	NM_015206	KIAA1024	0.191457	-0.19539	0.0150966	-0.0933946	0.20159	-0.152126	0.0871963	0.0169651	0.00223087	-0.0339964	-0.0203647	-0.0259625	-0.170334	-0.00137466	0.0292475	0.265259	0.0063548	0.0315021	-0.0664795	0.138849	-0.0724287	0.0848929	0.0812532	-0.00734253	0.173948	0.0922995	0.0896164	0.0956579	-0.121209	-0.142315	-0.0369184	0.236809	-0.0845063	-0.0253946	0.0594394	0.205858	-0.00974618	0.319646	-0.0903748	-0.00747448	0.0888097	-0.029905	0.203671	-0.0747256	0.157379	0.188831	-0.00432979
70450	NM_005481	MED16	-0.0184081	-0.0794748	0.00507884	-0.0696385	0.0758533	0.0605918	0.0247439	-0.179792	-0.0372579	0.0146934	-0.111957	-0.0308191	0.0529039	-0.053867	-0.0373558	0.0450508	0.145864	-0.0649139	-0.086565	-0.0315843	-0.0604766	-0.113909	0.0565587	-0.065556	-0.0271804	0.104976	0.0986299	0.241832	-0.069515	-0.038112	-0.0690955	-0.136539	0.0273868	0.0784887	0.0329506	-0.0291484	-0.0428042	-0.1071	-0.0411992	0.0990533	-0.0268429	0.077088	-0.207359	-0.182501	-0.0789984	0.131194	0.0090053
70452	NM_003083	SNAPC2	-0.0357788	-0.0490842	0.0221592	-0.0918553	-0.134462	0.0149237	0.0291889	-0.035947	0.0171801	0.163611	0.104614	0.0525588	0.0542291	-0.120131	-0.046954	-0.0975676	0.0372151	0.0404498	0.0884994	-0.0270652	0.153114	-0.114206	-0.0249661	0.01685	-0.0202413	-0.0973207	-0.0625018	0.109404	-0.0799773	0.135524	0.0979388	-0.268542	0.160378	0.178972	-0.145804	-0.12252	0.13857	-0.315242	0.172131	0.129371	-0.0473147	0.135861	-0.101832	-0.132165	-0.123046	0.147723	-0.0864723
70471	NM_032509	RBM13	0.288212	-0.0986381	0.0339469	-0.0630783	0.196001	-0.197161	0.0693013	0.0995851	0.131729	-0.0705119	-0.0477511	0.00684872	-0.288466	-0.052402	0.112516	0.287354	-0.0769082	-0.129623	-0.119772	0.186444	-0.0549206	0.0198713	0.13326	-0.0470105	0.161684	0.0803642	-0.0170064	0.0515868	-0.0617201	-0.279388	0.0766277	0.300482	-0.0613097	-0.0904414	0.0152612	0.160798	-0.0383428	0.297504	0.0133764	-0.0389243	-0.115809	-0.149139	0.2748	-0.148217	0.164509	-0.0828504	-0.116361
70477	NM_058219	EXOSC6	0.026583	0.25767	-0.0006009	-0.155287	0.164474	0.0783389	0.14736	0.118328	-0.0474573	-0.0283825	0.106228	-0.098557	0.0683956	-0.064074	-0.055762	0.0137383	-0.0125367	0.000238715	-0.0910348	0.013689	-0.0910647	-0.0572922	0.219798	0.0641813	0.159971	0.139038	0.170376	0.00822324	-0.0919788	0.152506	-0.067227	0.0638942	0.00100426	0.175589	0.136305	0.0367215	-0.0165043	0.0187431	0.0219043	0.0543958	-0.0170145	-0.0574559	0.195802	-0.120048	0.0166195	0.171907	0.0934362
70484	NM_002862	PYGB	-0.0588218	0.078059	0.0707004	0.0993378	-0.0186526	0.157707	-0.140199	0.0936333	-0.088041	0.0895101	0.177339	-0.0441626	0.0894682	0.0199696	-0.0624874	0.0163395	-0.0444507	-0.0630124	0.0721018	-0.069869	-0.0274355	-0.0153026	-0.072322	-0.102828	-0.0876243	0.0160925	0.0590281	-0.0544347	0.124543	0.0432567	0.196446	-0.0441712	-0.129155	-0.0588727	0.146989	0.0396684	0.0920537	-0.0787755	-0.0153355	-0.161311	-0.0417502	0.13005	0.00935918	0.21746	-0.0424749	-0.0190806	-0.0837641
70491	NM_014943	ZHX2	-0.175659	0.0980944	-0.035025	-0.0649795	-0.149912	-0.18543	-0.149772	-0.0931312	-0.084139	0.0583042	0.136166	-0.12284	-0.155921	-0.170433	-0.136392	-0.102918	-0.167439	0.0834184	0.0440151	-0.161757	0.0233691	-0.191912	-0.00992719	-0.0872708	-0.10198	-0.202008	-0.142858	-0.0476026	0.0429767	-0.0335353	0.182971	-0.0730067	-0.161283	0.119894	0.0624357	-0.106098	0.140044	-0.123012	0.128997	-0.153062	-0.10147	0.0914685	0.0768737	0.125967	-0.117794	-0.00610778	-0.0201179
70494	AA889865		0.0727761	-0.0688068	0.0261926	-0.0769563	0.0437504	0.00331728	0.158621	-0.0011771	0.160104	0.198661	0.0627323	0.16483	0.0251143	0.0586083	0.207334	0.000699675	0.261082	0.0116806	-0.116043	0.192123	0.0250813	0.107159	0.0926044	0.205426	0.105026	0.0653332	0.153271	-0.000156398	-0.235396	-0.0293454	-0.358006	-0.0104707	0.0739286	-0.212269	-0.0463679	0.064454	-0.181432	-0.0256247	-0.0322761	0.151251	0.189497	-0.34653	0.0745195	-0.238681	0.133598	0.0458824	0.046574
70537	NR_001443	LOC339240	0.106456	-0.0995925	-0.00108656	-0.0917236	0.0349016	0.15667	0.181142	0.12139	0.104604	0.109002	0.160975	0.145831	0.17757	-0.0124954	0.060874	-0.0406882	0.234807	-0.0590695	0.0308443	0.116056	0.12078	0.198308	0.0448123	0.0469938	0.0792611	0.00356423	0.0594561	0.202585	-0.0797386	0.174352	-0.000436271	-0.189765	0.276543	-0.0106764	-0.0546487	-0.0716732	0.108681	-0.226547	0.168345	0.321716	-0.00851961	0.0202248	-0.100712	-0.0983171	0.0392811	0.0854595	0.00431333
70546	NM_183397	PXMP4	0.0632921	0.0624851	0.0717046	-0.110376	0.0759027	-0.0715232	0.0198708	0.108384	0.0363689	0.0837809	0.191094	0.0787847	-0.0480802	0.0643127	0.0214932	0.100432	0.104607	0.0796072	-0.0487401	0.102071	-0.00618183	0.0624205	0.083451	0.0610698	0.0782075	-0.0263654	0.12921	0.0437338	-0.032358	-0.0268677	-0.000485661	0.00395943	-0.00176158	-0.0837158	0.00616537	-0.0237813	0.103586	-0.0121003	0.058716	0.118028	0.153871	0.0604851	0.0378236	0.100457	0.152416	0.0881841	0.103619
70551	NM_203500	KEAP1	-0.0742826	-0.0124377	0.0246945	0.0170721	0.114261	0.0523768	-0.161634	0.0404084	-0.122731	0.07159	0.0686754	-0.168073	0.041956	-0.171429	-0.146789	0.111726	-0.185335	0.0365645	-0.0431755	0.00853607	-0.0739104	-0.150565	0.0733838	-0.101454	0.000979549	0.0144298	-0.0548794	-0.0368523	-0.0264067	-0.190651	0.0449113	0.16237	-0.180002	-0.0728335	0.0600486	0.16116	-0.0932637	0.0915919	-0.0547155	-0.150502	-0.0348851	-0.0352061	0.164983	-0.0471665	-0.106401	0.019377	-0.12963
70554	NM_015000	STK38L	0.126872	0.1138	0.14536	0.0143146	-0.0908099	-0.0948183	-0.128601	0.164111	0.169892	0.142917	0.128214	0.0708823	-0.0285469	0.265375	0.225575	-0.146397	0.012084	-0.214357	-0.0546505	0.141467	0.120649	0.0601403	-0.132116	0.118913	-0.130659	0.0177882	-0.0678111	-0.288455	-0.0239125	-0.119901	-0.0527724	-0.0551769	0.0998831	-0.273002	-0.0116969	-0.0310993	-0.0749649	-0.0378155	0.0435205	0.0388377	0.0379966	-0.153369	-0.000930156	0.0170063	0.203098	-0.0392149	-0.0748164
70575	NM_005107	ENDOGL1	-0.0240886	-0.186641	-0.00535873	0.0247193	0.0651197	0.021937	-0.138792	0.091724	-0.0441483	0.0914284	-0.139475	-0.154726	-0.161141	0.0711946	-0.0212504	0.0984899	-0.0393555	-0.0599258	-0.0648993	-0.0259046	-0.252584	-0.00390181	-0.179579	0.0402771	0.0528629	0.191308	0.193318	-0.0866777	0.15751	-0.118642	-0.190454	0.0431835	-0.140556	-0.0180768	0.121662	0.142647	-0.157759	0.0795578	-0.17447	-0.219033	0.028514	-0.171718	0.159131	0.17157	0.0110468	-0.189218	0.276079
70577	NM_031287	SF3B5	-0.0536234	0.164985	-0.0398655	0.0448291	-0.11795	0.127416	-0.0590286	0.126923	-0.117253	0.00802585	-0.0842501	-0.17538	0.0662971	-0.0698696	-0.14623	-0.0442116	-0.252671	-0.0182083	-0.00863517	-0.168056	-0.0245876	-0.170668	-0.10329	0.0752286	-0.105035	0.106985	-0.025806	-0.0710958	0.0329674	0.0667624	-0.0215421	-0.0605198	-0.147455	0.15434	-0.0382273	0.188787	-0.0663882	-0.104179	-0.180973	-0.132344	-0.185227	0.0626423	0.201319	0.060963	-0.1801	-0.0487309	0.00462616
70592	NM_004095	EIF4EBP1	-0.0405373	-0.179257	-0.00948269	-0.119414	0.0423264	0.105486	0.0502945	-0.0924645	-0.107831	-0.100911	-0.127802	-0.151791	-0.178286	-0.0964238	-0.104173	0.0311232	-0.101883	-0.00407461	-0.239099	-0.045298	-0.0875581	-0.0276007	0.0630615	-0.186057	-0.00934276	0.0621723	-0.0576452	0.154431	0.00654404	-0.0466152	0.039783	0.0776576	-0.171836	0.0851728	0.129786	-0.031552	0.0143559	0.000625594	-0.16329	-0.0606355	-0.156538	-0.0302672	-0.00502943	-0.0296746	-0.0622142	-0.129243	0.0166689
70593	NM_152603	ZNF567	0.0882533	-0.0951969	-0.05497	0.0174096	0.0265631	-0.235379	-0.036161	-0.0961686	0.056883	0.0474468	-0.0558837	-0.0338895	-0.0772527	0.109281	0.0986084	0.00254352	-0.0536289	0.138932	0.0283501	0.117093	0.0112195	0.0483609	-0.00358894	0.0577772	-0.039503	-0.0788163	-0.0991731	-0.0436186	-0.0734085	-0.186296	-0.0235751	0.140548	0.06289	-0.158171	-0.0464008	-0.00751552	-0.0828508	0.234384	0.105192	-0.00286467	0.0683462	-0.237611	0.0609046	-0.0740506	0.16417	-0.022044	-0.101627
70598	NM_207498	FLJ43093	-0.0226685	-0.109454	0.0812782	-0.0244147	-0.0307448	0.278431	-0.116633	0.239422	0.0549199	0.101767	0.228014	0.168716	0.12786	0.0408449	0.0588698	-0.120575	0.194975	-0.017665	0.211952	-0.0632429	0.236722	0.16118	0.0109562	-0.0150885	-0.0876823	-0.0455778	-0.114978	0.0423017	0.0826693	0.257327	0.123745	-0.189864	0.286719	0.0892437	-0.0887768	0.0187601	0.181268	-0.249811	0.232618	0.248737	-0.124263	0.189424	-0.0679757	-0.0150308	-0.00196735	0.0543117	-0.0133351
70601	DA077127		-0.155563	-0.0309421	-0.0908346	0.0871058	-0.0943495	0.117735	-0.138602	0.0519408	-0.0233047	-0.070808	0.0797139	0.146844	0.0312221	0.197754	0.122209	-0.196559	0.0858803	-0.0047496	0.061771	-0.271911	0.19381	0.28232	-0.129671	0.0261516	-0.216135	-0.176145	-0.129638	-0.125686	0.218719	0.25177	-0.0390751	-0.0793451	0.135074	-0.078892	-0.0300037	-0.017517	0.0276334	-0.0672185	0.1854	0.153449	-0.0773514	0.00233775	-0.0837552	0.0856735	0.0738783	0.0132363	0.0478417
70605	NM_005896	IDH1	-0.229492	0.0201918	-0.197597	0.0457918	-0.195235	-0.132321	-0.0571349	-0.262832	-0.0999938	0.0436767	-0.0860686	-0.00827276	-0.0558507	0.0664941	-0.0679533	-0.166103	-0.0352807	0.228796	0.1134	-0.244731	0.104597	-0.0823493	-0.268956	0.0770801	-0.192609	-0.100136	-0.109463	-0.110047	0.0606662	0.0388611	0.0357331	-0.105579	-0.0216411	0.0190974	0.0162901	-0.0137963	0.055629	-0.0236491	0.0348608	-0.159327	0.0252131	-0.001778	-0.0658106	-0.0136478	-0.115283	-0.0114994	-0.0220111
70619	NM_078470	COX15	0.0283079	0.167742	0.0997004	0.0242666	-0.164655	-0.121094	-0.039676	0.0461954	0.0941948	0.134537	0.0748411	-0.00430515	-0.0988278	0.0216572	0.0333964	-0.0276414	-0.042681	0.0343997	0.0304246	0.0165536	0.0334858	0.0358613	0.0457097	0.0284318	-0.0999062	-0.038721	0.0325887	-0.13135	0.0565424	-0.0884153	-0.0191878	0.0111457	0.0832884	-0.00965575	0.0641152	0.0377506	-0.100664	-0.0102071	0.0961044	0.0284986	-0.075442	-0.0788746	0.0980866	0.0699598	0.0375608	-0.102944	0.0602798
70630	NM_001024662	RPL6	-0.12391	0.0757634	-0.0041158	-0.036112	0.0284649	-0.0694662	-0.046665	0.0313377	-0.120131	0.0902027	0.0255591	-0.056025	0.03938	-0.0319386	-0.117288	-0.063095	-0.0531027	-0.0385488	-0.0912458	-0.0768338	-0.0895266	0.0476371	0.148687	0.0529953	0.0237935	0.0772121	0.144506	0.00962271	0.0599755	-0.0203075	0.0767765	-0.083215	-0.125596	-0.0263498	0.156597	-0.0574331	0.176421	-0.0574237	-0.0370921	0.0734739	-0.151704	-0.0584032	-0.000617368	0.0117959	-0.0432492	-0.0295185	0.0791595
70653	NM_005796	NUTF2	-0.0254387	0.0841668	-0.130782	0.0940202	-0.00670044	0.104927	0.0868588	-0.066634	-0.0110473	0.0195006	-0.03314	0.0105941	0.134733	0.110384	-0.0222505	-0.0841009	0.119218	0.142751	0.0604045	-0.00437916	0.00489772	0.134966	-0.038828	0.279123	0.026703	0.15364	0.0740341	-0.1407	0.013228	0.224062	-0.130651	-0.066479	0.130958	0.0696561	0.0845619	0.0552592	-0.0180354	0.0324815	-0.108616	0.010084	0.129613	-0.138907	0.157476	0.0563199	-0.00399231	0.0250814	-0.0152695
70661	NM_134323	TARBP2	0.16047	0.135679	0.082776	-0.0296746	0.0486564	-0.238408	0.147418	0.0981607	0.190768	0.144168	0.0213772	0.141814	0.0177224	-0.0718199	0.117006	0.0892867	0.0825383	0.029403	-0.0450605	0.161263	0.0500556	-0.0602227	-0.135523	0.030004	0.149501	0.0799193	0.0758698	0.121126	-0.100317	-0.064667	-0.123292	-0.0584449	0.086449	0.0239458	-0.0788986	-0.0290084	-0.0511427	-0.0823562	0.0941613	0.114233	0.0322346	-0.0298968	0.0578096	-0.139499	0.0838385	0.133918	0.0729232
70669	NM_001017369	SC4MOL	-0.0200053	-0.0826854	-0.0742485	0.0642636	-0.0216654	-0.157831	-0.141862	-0.0127507	-0.0937338	-0.0445659	-0.0410095	-0.0211882	0.0385401	0.119859	-0.0242139	-0.0211138	-0.107295	0.132174	-0.0433403	-0.0511261	0.0266618	0.0167761	-0.135483	-0.0819041	-0.0737957	-0.0707251	-0.065309	-0.111372	0.006577	-0.235209	0.00939222	0.114396	-0.142672	-0.0512257	0.194008	-0.0245552	-0.0739363	0.107183	-0.0245221	-0.183899	-0.0902835	-0.0863571	-0.0011771	0.0691614	-0.00472494	-0.135182	0.0281602
70703	NM_173570	ZDHHC23	0.0119208	0.222225	0.110055	0.141788	-0.0917566	0.0187595	0.0196157	0.115653	0.0967093	0.182214	0.159057	0.129541	-0.116525	0.181817	0.171097	-0.0736634	0.123532	-0.0729314	0.130259	0.04971	0.0768572	0.223563	-0.0653417	0.0840934	-0.140067	-0.00471663	0.106507	-0.206569	0.20224	0.0208176	-0.00107833	0.0248596	0.215571	0.0263165	0.0781084	0.0103472	0.0168006	0.0851467	0.230592	0.119979	0.0447711	-0.0534471	0.090966	0.225337	0.10096	-0.0602546	0.0871637
70722	NM_001866	COX7B	0.0465717	0.22858	0.10496	0.00195087	-0.151122	0.0614973	-0.0954854	0.178895	0.0140273	0.12037	0.154448	-0.0155083	-0.0590199	0.170096	0.0472257	-0.117191	-0.0587572	0.046928	0.0465505	-0.0214595	0.0482611	-0.00698043	-0.146249	0.102104	-0.096679	-0.00201671	0.0342677	-0.182961	0.0925468	0.118221	-0.135244	-0.0809914	0.0602147	0.0115655	0.0492983	0.12615	-0.0117958	-0.0782404	-0.0115983	0.00326803	0.0137301	0.101075	0.0204223	0.192691	0.0329839	0.0523194	0.151246
70730	NM_004782	SNAP29	-0.159399	-0.000880767	-0.107602	0.0313044	0.147015	-0.0711775	-0.121653	-0.134898	-0.277673	-0.0921442	-0.0487799	-0.162936	0.0834674	-0.0193934	-0.258198	0.113635	-0.117226	0.0307283	0.0437105	-0.0510518	-0.192098	-0.070825	0.0669057	0.00734253	0.0708156	0.022085	0.05874	-0.116977	0.157699	-0.143937	9.87784e-005	0.110749	-0.143988	-0.0133353	0.14047	0.131065	-0.134109	0.160127	-0.149807	-0.131429	0.0645926	-0.170977	0.085418	0.183052	-0.189096	-0.101058	0.039355
70736	XM_930883	LOC642334	-0.0252905	0.078059	0.0334528	-0.0531673	-0.0957241	0.143203	0.0409353	-0.0749149	-0.00339157	0.202982	-0.0744869	0.078653	0.154958	0.0445654	0.0959496	0.00898053	-0.00558103	0.195631	0.0378825	0.0213361	0.188427	-0.0090795	-0.0500064	0.01038	-0.0124872	-0.0816479	-0.0374616	-0.06963	-0.0597607	0.0356426	0.0455945	-0.00398413	0.0808762	-0.0153108	-0.152422	-0.0777646	0.163306	-0.0097461	0.151519	0.1108	0.0346052	-0.0128082	-0.0631765	-0.115825	-0.0187762	0.196782	-0.0812535
70743	NM_006627	POP4	-0.0172844	0.162457	-0.07857	-0.0558181	0.0728656	-0.0838626	0.111792	0.0340868	-0.0902311	0.0174757	-0.0693919	-0.0653345	0.273378	-0.072668	-0.146152	0.0681321	0.0414216	0.259138	-0.0419491	0.0572421	-0.104367	-0.00260944	-0.0318231	0.150844	0.103643	0.182254	0.266257	0.0376427	0.0299134	0.0475456	-0.101775	0.00963933	-0.0364047	0.0727351	0.139631	0.104008	-0.21212	0.0419397	-0.157578	-0.0789187	0.0576619	-0.195985	0.1482	-0.0551513	-0.102541	0.0957822	0.244667
70767	NM_006313	USP15	0.257548	0.0239618	0.084447	-0.0526487	0.0591927	-0.183669	-0.00467549	0.0296416	0.19034	-0.0218054	0.0267771	0.00297984	-0.266816	0.0878301	0.153457	0.0220192	-0.0266045	0.0158951	-0.0488965	0.200651	0.0160102	-0.051349	0.0705028	0.025312	-0.00492244	-0.0300037	-0.155024	-0.0324896	-0.0646996	-0.213147	0.0765204	0.126266	0.0394956	-0.0453234	-0.0503684	-0.0543373	-0.0572176	0.169692	0.111398	-0.0275272	0.0451827	-0.0980043	0.102572	-0.19684	0.212811	-0.0117546	-0.172253
110025	XM_371273	LOC388654	-0.0514008	-0.00734256	0.105867	0.0285842	-0.0217561	0.267831	0.0398327	0.134385	0.0224777	-0.0520447	0.235128	0.0968707	0.0238305	0.0762658	0.00474979	-0.0454712	0.122735	-0.0466405	0.017398	0.00947458	0.0839703	0.118339	-0.0306874	0.121071	0.0640501	0.0663876	-0.0354618	-0.104936	0.0611032	0.307279	-0.0502624	-0.0249999	0.117105	-0.00188095	-0.0721662	0.0713366	0.0844364	-0.0682318	-0.0363924	0.0801253	0.135295	0.102615	0.0712936	0.173102	0.094693	0.0704543	-0.105472
110044	NM_001001795	MGC70857	-0.116746	-0.156587	0.137869	-0.099346	-0.0486729	0.0166193	-0.189876	0.106417	-0.0536972	0.0325723	0.080002	-0.114642	0.016035	-0.0956583	-0.110149	0.0796559	-0.201403	-0.114031	-0.120208	-0.0946294	-0.0158785	-0.123047	-0.0389597	-0.158581	-0.0515786	0.00402519	0.0215912	0.0381693	0.0140347	-0.126157	0.00638767	0.0433068	-0.232718	-0.0225794	0.16984	0.139058	-0.0124544	-0.0681815	-0.0809084	-0.177601	-0.185209	0.0761002	0.054764	0.0157222	-0.0944984	-0.0473888	0.0562543
110079	XR_015689	LOC728739	0.0404302	-0.0288019	-0.0352802	-0.0437587	-0.130683	0.0921842	0.171223	0.00674983	0.0896627	0.00756481	0.111948	0.142399	0.014224	0.0426474	0.0611456	-0.0852039	0.185228	0.111118	0.0677637	-0.0513317	0.190945	0.134225	-0.0501052	0.0268513	0.0625512	-0.120698	-0.13335	0.0243075	0.0480473	0.258322	0.0466399	-0.0703232	0.170988	0.0726854	-0.186023	0.0360465	0.171793	-0.0466068	0.108287	0.146098	-0.0142817	0.0856488	0.00216488	-0.0699595	0.0406146	-0.0029798	-0.0432897
110092	BQ185088		-0.0926993	-0.0999798	0.00763063	0.062963	-0.0732607	0.228103	-0.0960373	0.159124	0.0952855	0.100393	0.197507	0.137633	0.1139	0.101231	0.0662002	-0.110384	0.165588	0.0290904	0.24173	-0.0753268	0.115052	0.159036	-0.100894	0.137764	-0.144011	-0.0837802	0.0506157	0.0142981	0.0634816	0.156729	0.0709232	-0.253578	0.269914	-0.0217687	-0.10701	0.034639	0.147955	-0.246691	0.240751	0.0913776	-0.0100548	0.116913	-0.0484506	0.0610121	-0.0186034	0.0516694	0.109607
110093	NM_144582	TEX261	0.27482	0.15718	0.178854	-0.179578	0.163642	-0.0547969	0.288053	0.075664	0.199889	0.137508	0.144101	0.0699769	-0.202668	-0.164548	0.123534	0.246294	0.23442	-0.253177	-0.136301	0.28565	0.00906285	-0.0783158	0.156851	0.00539166	0.24841	0.132568	0.155938	0.193036	-0.0429273	-0.0508791	-0.152094	0.133016	0.0557613	-0.135114	-0.0897312	0.257791	-0.0383344	-0.000296334	0.00422281	0.151235	0.0858134	-0.170285	0.203655	-0.114698	0.195821	0.022151	-0.033527
110110	NM_017864	INTS8	0.123596	0.102309	0.0489445	-0.080644	0.00786109	0.0693831	-0.0269993	0.161823	0.112366	0.033733	0.119612	0.15533	-0.0580321	0.229396	0.229634	-0.0335432	0.0643465	-0.0574891	-0.149752	0.0977409	0.0795078	0.2003	-0.0367948	-0.0757795	-0.134223	-0.11622	-0.0292301	-0.0361938	0.0087007	-0.0103388	0.0950166	-0.0238142	0.0747271	-0.0434548	0.0776804	-0.0414876	0.153832	0.00152283	0.170287	0.0550543	-0.0166441	-0.0323169	-0.0235667	0.0726101	0.255788	0.0409764	0.0922014
110112	NM_001042588	SNUPN	-0.206539	0.0137054	-0.0327202	-0.037371	-0.0388033	0.0106762	0.0636048	-0.206635	-0.0101747	-0.0523857	-0.139343	-0.133904	-0.0207599	-0.0939132	-0.0594252	0.0992797	-0.0296255	0.180814	0.0206123	-0.0883734	-0.0372145	-0.0419402	0.0653581	-0.165429	-0.0653087	0.0384821	0.0208339	0.0498415	0.00199202	-0.109224	-0.0133762	0.0996609	-0.0371248	0.00592678	0.0495946	0.0467312	-0.0253697	0.121579	-0.0195007	-0.072728	-0.0892213	-0.132404	0.113537	-0.0378978	-0.0859458	0.112763	-0.0374946
110114	NM_015634	KIAA1279	-0.0220798	0.0486397	-0.106335	0.152044	0.00524347	-0.126081	-0.199013	-0.0261103	-0.0601675	-0.0107751	0.050385	-0.0956677	0.00830559	0.20885	0.0414223	-0.0829485	-0.145716	0.137137	0.0385328	-0.118015	-0.0454459	0.00209907	-0.115068	0.00695565	-0.130255	-0.0363255	-0.106195	-0.185792	0.107487	-0.0861183	0.0538342	0.066586	-0.140045	-0.0666598	0.14238	-0.0741344	-0.0781341	0.147048	-0.0271231	-0.252354	-0.0628146	0.0189654	0.111742	0.14527	0.0351653	-0.132922	0.0840111
110121	NM_018077	RBM28	0.13112	-0.1704	0.161206	-0.176311	0.120024	-0.181216	0.155756	-0.0470513	0.17865	0.179967	0.0123555	0.0188586	-0.343418	-0.143319	0.139191	0.245701	0.0376431	0.0465905	-0.166594	0.238607	0.0342018	0.0550861	0.186048	-0.0449524	0.14634	0.101255	0.13065	0.11594	-0.135581	-0.338909	-0.16603	0.297797	0.00244481	-0.227053	-0.000288101	0.140885	-0.124544	0.262585	0.071261	0.11215	0.0220934	-0.219954	0.232185	-0.142364	0.177053	0.0324157	-0.0460884
110128	XR_016056	LOC729843	-0.0865245	0.0432564	0.0100095	0.0716058	-0.12344	0.160258	-0.0678194	0.172829	-0.040065	-0.0519247	0.170656	0.061844	0.185851	0.0676465	-0.0392079	-0.0804297	0.0195171	0.0195746	0.195364	-0.154398	0.0702062	0.148194	0.0152694	-0.128338	-0.116673	-0.150414	-0.104384	0.0144792	0.206405	0.221988	0.206505	-0.167218	0.0862021	-0.0337744	-0.0738116	-0.111259	0.173884	-0.112895	0.0962522	0.0263665	-0.0984405	0.268166	-0.116516	0.170326	-0.0621648	-0.0205376	0.0309259
110131	XR_018889	LOC650215	-0.0297855	-0.330074	-0.131959	-0.0397417	0.105248	-0.00891468	0.0134585	-0.0229906	-0.0651643	-0.0429853	-0.0504097	-0.116337	-0.23696	-0.0972799	-0.0254362	0.131646	-0.139583	-0.00786112	0.00162988	-0.00955677	-0.0659094	-0.0231638	0.0325638	-0.0339716	0.00111948	0.0656624	-0.100836	0.0289172	-0.0361281	-0.1516	0.076224	0.239328	-0.0857658	-0.0426481	-0.0531671	0.133123	-0.0293949	0.217271	-0.0105118	-0.0402535	-0.0575547	-0.134659	0.205564	-0.0742975	0.0425243	-0.0781828	-0.175002
110152	NM_014740	EIF4A3	-0.00354827	0.0165207	0.00647825	0.00555631	-0.0292303	-0.0225462	-0.0848428	0.0522046	-0.140221	-0.110115	-0.0507147	-0.168972	-0.0082645	-0.163923	-0.216386	0.0103553	-0.324921	-0.303722	0.0325527	-0.0421456	-0.0432238	-0.314579	0.0219289	0.0189162	0.0246042	-0.0117052	-0.0329839	0.00845379	0.0162656	-0.0473605	0.0812624	0.0468962	-0.101876	0.0917918	-0.253828	0.172043	-0.139477	-0.121284	-0.0627171	-0.0583434	-0.219577	0.0603539	0.0879622	0.0629797	-0.214327	-0.0378652	0.0131623
110192	NM_005231	CTTN	0.222288	0.140486	0.035379	-0.143269	0.13	-0.16174	0.179414	-0.151723	0.0713877	-0.0758786	-0.0871798	-0.140744	0.0581885	-0.0413715	0.0594993	0.0947524	-0.042187	0.172986	-0.258567	0.207615	-0.091608	-0.0242586	0.0594315	-0.161947	0.115694	0.139861	0.127819	0.245306	-0.0913285	-0.20387	0.0290409	0.0861938	-0.0611778	-0.00297162	0.0761164	-0.147866	-0.0301029	0.122164	0.000633834	0.0203161	0.121406	-0.137598	-0.133407	-0.194815	0.0786033	-0.0159773	0.0342679
110202	NM_021826	FASTKD5	0.100586	0.0333786	0.221576	-0.0865625	-0.0682227	0.16309	0.0636542	0.239273	0.142981	0.197327	0.271755	0.297515	0.176031	0.0898222	0.190409	-0.0719842	0.292897	-0.179085	0.00750735	0.0934276	0.195226	0.226098	-0.0270899	-0.076792	-0.019237	-0.0457752	0.0233939	0.04054	0.0253613	0.263755	-0.0268842	-0.267373	0.345516	0.0341119	0.0286373	-0.0790241	0.152021	-0.321136	0.200859	0.338961	-0.0579004	0.114303	-0.114146	-0.0121909	0.0841596	0.190288	0.0868592
110209	NM_001347	DGKQ	-0.122559	0.109404	-0.0559989	0.0666834	0.119217	0.052064	-0.0688154	0.129951	-0.181071	-0.177143	-0.0290819	-0.128635	0.0970906	-0.0976256	-0.14283	0.0380047	-0.135171	0.0764216	-0.0779957	-0.0429767	-0.188492	-0.0282098	-0.0972387	-0.171677	-0.0687577	0.136519	0.0270981	0.0603614	0.0894188	0.0455039	0.108146	0.104839	-0.190127	0.193987	0.181084	-0.0990023	0.0571106	0.0342184	-0.152194	-0.155952	0.0478827	0.139647	-0.109651	0.125753	-0.118082	-0.113982	0.164277
110240	AA699533		0.225285	0.104531	-0.00555626	-0.194692	0.0812696	0.112384	0.0454214	0.265186	0.0444362	0.0803319	0.0811544	0.0118206	0.178517	-0.0841013	0.0490531	0.0749146	-0.0107834	-0.0511343	-0.211729	0.0914191	0.127267	0.147396	0.0466397	-0.139813	0.0816894	0.0508458	0.00296334	0.222143	-0.0298557	-0.0880774	0.124222	-0.0886798	0.0502132	0.0407219	-0.0676874	-0.0899886	-0.0101084	-0.209179	0.100796	0.180359	-0.106343	-0.0251225	-0.0431082	-0.0874268	0.0684126	-0.00333376	0.077113
110255	NM_003093	SNRPC	0.0840794	0.0788986	-0.0606003	0.0581309	-0.0624936	0.0913281	0.00603369	-0.0138454	0.000683254	0.0424091	-0.0890978	-0.0316423	-0.0424005	0.0943906	0.060166	-0.108384	-0.114107	0.144085	-0.0476947	-0.093444	0.0490349	-0.0312555	-0.1219	0.138586	-0.0137301	0.00228012	-0.0500805	-0.0402272	-0.0479156	0.110862	-0.194256	-0.0247115	-0.101332	-0.00745786	-0.0122402	0.0925816	-0.0523034	0.00615716	-0.0876419	-0.102371	-0.0411164	-0.0489857	0.105503	-0.0814507	0.0222417	-0.0708485	0.0404662
110274	NM_013379	DPP7	-0.026616	-0.0535622	-0.0708238	0.158876	-0.168499	0.277754	0.0257399	-0.0400216	0.0026507	0.054172	0.0201507	0.135846	-0.0454626	0.146636	0.0517943	-0.228448	-0.0486817	-0.00690626	0.119303	-0.144924	0.179816	0.0556459	-0.256411	0.0699598	-0.194255	-0.0840186	-0.264733	-0.13828	0.138808	0.221198	0.0821013	-0.114931	0.110321	0.0913712	-0.177627	0.0768097	0.110105	-0.106705	0.0680507	0.110002	-0.0366302	0.117134	0.0257233	0.0775819	-0.0669721	-0.0248097	-0.0823483
110278	BM683583		0.180545	-0.0976339	-0.12237	-0.110146	0.162429	0.133968	0.306686	-0.124889	-0.0526231	-0.0721953	-0.242769	-0.017163	-0.0734994	-0.0363258	0.0973205	0.162482	0.0750561	0.143534	-0.114948	0.135368	0.0323004	-0.00289343	0.246189	-0.0579297	0.124675	0.0699925	0.0193318	0.180821	-0.189893	-0.0836204	-0.0844271	0.288101	-0.0908328	-0.140037	-0.102441	0.15297	0.00862261	0.329838	-0.103414	0.0927564	0.11655	-0.129778	0.108648	-0.249984	0.0968901	0.0440058	-0.217906
110296	NM_000336	SCNN1B	-0.0312509	0.00550685	-0.0110961	0.293692	-0.18111	0.0340536	-0.066099	-0.0850232	-0.0342944	0.144423	0.099025	0.103694	-0.0124049	0.133902	-0.00870922	-0.173577	0.124404	0.131285	0.303603	-0.114072	0.0902087	0.0580166	-0.146414	-0.0430098	-0.18567	-0.117471	-0.0665599	-0.127645	0.174129	-0.0115406	0.0482039	-0.100179	0.208459	0.140876	0.0602461	-0.0873463	-0.0511757	-0.0693998	0.152639	0.02635	-0.0194017	0.164737	-0.0693501	0.24683	-0.0389683	-0.0472571	0.056279
110324	NM_205847	GMPPA	-0.0996061	-0.00451908	-0.126996	0.110261	0.141656	0.201416	-0.0672843	0.0824879	-0.17004	-0.0500068	0.116879	-0.175712	-0.0293371	-0.0321029	-0.146032	0.0363749	-0.0387709	0.0609134	0.0952001	-0.142891	-0.137243	0.137287	0.110771	-0.0192371	0.00710379	0.0767914	0.053192	-0.065613	0.134453	0.0356755	0.0677867	0.0982285	-0.0266706	0.0281604	0.268189	0.180397	-0.125433	0.15183	-0.0318481	-0.135627	0.052163	-0.0787837	0.195506	0.189497	-0.0919055	-0.125259	-0.00946627
110326	NM_024819	DCAKD	0.0908219	0.488167	0.115669	-0.0241595	-0.0786932	0.0215088	0.114846	-0.0317407	0.0577309	0.133533	-0.0256329	0.0119688	0.0282834	0.0123473	0.0858574	-0.0192369	0.00066676	0.0827763	0.0410517	0.139112	0.0102646	-0.129558	0.0553404	0.142809	0.0137713	0.115841	0.0868588	-0.113356	-0.0920364	0.115126	-0.145879	-0.0649726	0.0591857	0.0660342	-0.102095	0.0685698	-0.0530854	-0.0502122	-0.0165702	0.0882203	0.14271	-0.0691858	0.0583364	-0.046187	0.00991904	0.0841507	0.00700504
110390	NM_006763	BTG2	0.0356553	-0.21941	-0.085336	0.0789483	-0.0942836	0.0719677	-0.0517844	-0.0265054	-0.0322694	-0.0736396	-0.0366137	0.00490604	0.121933	0.00460964	-0.00863513	-0.140915	0.0305722	0.182049	0.0568237	-0.134108	0.13996	0.207124	-0.0117875	-0.0374946	-0.0624359	-0.137227	-0.169742	0.0751945	-0.0949668	0.0696388	0.0813276	-0.0503284	-0.0575147	-0.031593	-0.013014	-0.0656064	0.0373055	-0.00845375	0.0238305	-0.0356273	-0.119028	-0.0415444	-0.133671	-0.164367	-0.0593332	-0.0860439	-0.0865711
110398	NM_015449	C1orf43	-0.0468807	-0.200635	-0.0395608	0.0106434	-0.0642554	0.0195169	-0.189292	0.265541	-0.034027	-0.209643	0.0785289	-0.0355977	0.0142323	0.0440799	-0.0709664	-0.0207928	-0.239376	-0.19545	0.0584868	-0.115283	-0.00991073	-0.0478672	-0.0426558	-0.106895	-0.0294442	-0.18255	-0.263187	-0.0864802	0.13098	0.048558	0.175489	0.0418006	-0.0471841	0.0728832	-0.134923	0.00838811	0.0314036	0.0186938	-0.061976	-0.124564	-0.274168	0.0515706	0.116229	0.159749	-0.0696641	-0.0546574	-0.00181095
110408	NM_138809	CMBL	0.0477572	0.190731	0.0353131	-0.000246945	-0.0547807	-0.0478001	0.0377497	-0.0342348	0.0182585	0.0456688	0.0270405	-0.0732037	0.0736966	0.127934	0.0356024	-0.136437	0.155907	0.257836	-0.0501148	0.0412974	0.00945796	0.122372	-0.0171051	-0.0118946	-0.051628	0.0583858	0.00349016	0.0174425	0.0146521	0.050023	-0.0908021	-0.035923	0.0781927	0.1309	0.205186	-0.137683	0.0220441	0.0369841	0.0712445	0.0876523	0.0479073	-0.0189078	-0.14475	-0.0979467	0.0875016	0.0620491	0.132717
110450	NM_004901	ENTPD4	-0.0220222	0.0278635	-0.0708074	0.0469278	0.0480555	0.0191052	-0.0809815	-0.0361775	-0.0504044	-0.00149815	-0.0994859	0.0646428	0.106252	0.0680992	-0.0127346	-0.0108738	0.0428784	0.132478	0.121064	-0.0359387	-0.0414784	0.144597	0.00434623	0.112377	0.0464504	-0.042993	-0.0410917	-0.0907026	0.0648725	0.104631	-0.0266043	0.00449449	-0.132662	-0.0410512	0.153723	0.0240612	0.065334	0.0338726	-0.13527	-0.0234607	0.193926	-0.0352967	-0.0130798	0.0989427	-0.00591027	-0.177735	0.107825
110468	XM_933717	LOC440345	-0.0484323	0.0240606	0.0660331	-0.0266865	-0.0628475	-0.106853	0.0834263	-0.0884887	0.0648844	0.161396	0.171701	0.150959	-0.11818	-0.124888	0.102502	-0.0700416	0.0775253	-0.105841	0.159992	0.022472	0.126048	-0.0308933	0.0892542	0.0449936	-0.048072	-0.124567	0.0908099	-0.0473227	-0.0655145	0.07089	-0.000370419	-0.0679936	0.140976	-0.00735908	-0.127859	-0.044344	0.0225545	-0.0457507	0.153561	0.118736	0.187028	0.0893694	-0.12376	-0.0486646	0.00125943	0.145525	-0.0515459
110474	NM_031306	DDX59	-0.029308	-0.135795	-0.052163	0.0352391	-0.0188008	-0.313446	-0.0185291	-0.0828089	-0.0271655	-0.0971243	-0.0990085	-0.156359	-0.16426	0.00889825	-0.0633188	0.0581718	-0.200942	0.0560815	-0.0767198	-0.0499323	-0.130576	-0.256802	-0.109784	-0.094531	0.0108903	-0.0478001	-0.0435364	-0.0389595	0.0523771	-0.268348	0.0483027	0.208903	-0.230232	0.00555636	-0.0242088	0.0630381	-0.0600081	0.251785	-0.10967	-0.279124	-0.139047	-0.0461623	0.117603	0.0371982	0.010841	-0.0681157	0.0263162
110475	NM_054014	FKBP1A	-0.0473785	0.154019	0.0291971	0.0714659	-0.329367	0.179948	-0.0463022	0.0702147	0.0672717	0.036647	0.00708732	0.0788423	0.205392	0.234672	0.0989377	-0.340725	0.107019	-0.0861924	0.0493575	-0.154217	0.123941	0.0216245	-0.229618	0.101116	-0.172582	-0.0722311	-0.0623948	-0.145294	0.108853	0.290672	-0.0734171	-0.299732	0.122504	-0.0190315	-0.0381693	-0.126447	0.0665358	-0.219032	-0.0181672	0.00114422	-0.0670291	0.0216653	-0.110112	0.114665	-0.0243078	0.0133515	0.0684452
110487	NM_006468	POLR3C	0.037096	-0.0596041	-0.0510518	-0.0633167	0.179241	-0.146891	0.108071	-0.0233281	-0.0145706	-0.0130964	0.00158868	0.0297326	0.0305718	-0.163593	-0.053309	0.226966	0.151108	-0.103232	-0.0137635	0.101717	-0.0975841	-0.00422283	0.231248	0.0100178	0.245661	0.096728	0.193942	0.102078	-0.125613	-0.111965	-0.219988	0.0857082	0.0374953	-0.203165	-0.0404577	0.0849591	-0.167842	-0.0132527	0.0124215	0.113097	0.0699348	-0.199433	0.0290653	-0.0408529	0.0483934	-0.0080998	0.0342432
110537	NM_025108	C16orf59	0.139485	-0.0404577	0.103445	-0.0513563	0.180747	-0.135992	0.0609049	-0.245949	0.0191805	0.126972	-0.152908	-0.145592	-0.145286	-0.109734	-0.0784488	0.246294	-0.0296585	0.147764	-0.155382	0.222242	-0.205021	-0.203503	0.0439727	0.0689144	0.158061	0.291731	0.244739	0.0970737	-0.0655145	-0.294566	-0.225816	0.225836	-0.233672	-0.125845	0.14643	0.19598	-0.281841	0.216884	-0.240651	-0.181865	0.177438	-0.196041	0.199127	-0.032144	0.0705446	-0.0855829	0.0509285
110538	XM_370899	LOC642432	0.0182269	0.108664	0.0946705	0.0693504	-0.00732604	0.0645594	0.133548	0.00935922	0.107279	0.0347208	0.103651	0.169834	-0.188905	0.116361	0.221064	-0.00954027	0.186092	-0.17357	0.125485	0.11343	0.020554	0.157233	0.133968	0.163223	-0.00713671	-0.0310409	0.125497	-0.17901	0.0500064	0.192758	-0.0836077	0.0728503	0.156879	-0.0997675	-0.0693831	0.158394	0.0387789	0.149813	0.0574648	0.0956289	0.195531	-0.0670538	0.0968103	0.0931971	0.151568	0.0701736	-0.0173109
110546	NM_006224	PITPNA	0.00279908	0.169692	0.0769975	-0.0336257	-0.00530932	-0.00283986	-0.0471583	0.224308	-0.0932848	0.0120099	0.215493	0.0261189	-0.00293865	-0.0681239	-0.00250246	0.049858	-0.0066429	-0.198075	0.0963278	0.0698196	0.0622052	-0.0571934	0.10966	-0.0742238	0.012586	0.0235832	-0.0429108	-0.0159937	0.0323004	0.113587	0.0527477	0.00421462	0.0406727	-0.00381125	-0.00815739	0.0434385	0.125968	-0.151608	0.0979314	0.0735265	0.0378073	0.137779	0.0182162	0.0689965	0.00427219	-0.0201672	-0.0197145
110564	H09776		0.0197417	0.041429	-0.0603781	-0.129333	0.0596537	-0.220924	0.181307	-0.0175331	0.097977	0.0583124	-0.0955101	-0.0452409	0.14001	-0.0345805	0.0420479	-0.0522616	0.0488875	0.274563	-0.155572	0.209385	0.00363008	-0.00779536	0.0493808	0.105388	0.0646091	0.208067	0.0433306	0.120846	-0.24422	-0.12079	-0.037437	-0.0343014	-0.00558931	-0.000806701	0.0537268	-0.153109	0.0545012	0.0104705	0.0553246	0.109821	0.103585	-0.158325	-0.0472239	-0.351889	0.0852544	0.0447876	-0.11106
110576	NM_003626	PPFIA1	0.0298843	0.136502	0.0437175	0.0481131	-0.0277319	-0.0977981	0.00879124	-0.0866613	-0.0199708	0.116222	-0.018348	0.0310496	-0.147072	0.122987	0.0878413	-0.00259291	-0.0165702	0.104425	0.0657222	0.0479403	0.00265876	-0.0408536	-0.142339	-0.0322429	-0.113331	0.0348109	0.0728241	-0.0428942	-0.0890896	-0.0517352	-0.0253367	0.00467559	0.0110551	0.00873377	0.0747994	0.0061326	0.00637947	0.0492079	0.0775006	0.01243	0.194988	0.0264067	-0.124139	0.0333376	0.121613	0.00922751	0.0567318
110577	NM_001013258	ZNF789	0.0773946	0.0584681	0.0803642	-0.0760097	-0.0347699	0.0309092	0.110138	-0.10133	0.0689181	0.138019	0.028267	0.1976	-0.0703053	0.161	0.212125	-0.0689386	0.111777	-0.00386882	0.0276586	0.102927	0.0822406	0.109357	0.0158127	0.0967535	0.0161667	-0.0609376	0.0240031	-0.0279623	-0.0611848	0.106574	-0.175389	-0.00940057	0.0712204	-0.0800691	-0.0987529	-0.00882435	0.100894	0.0526898	0.0666184	0.224893	0.183217	-0.0110055	-0.140585	-0.105232	0.134668	0.135005	0.045043
110598	XM_945192	LOC649049	-0.0261056	0.0286539	0.0114912	0.100079	-0.195458	0.195836	-0.0294113	0.0657535	0.0215061	0.0849831	0.0900612	0.0769164	0.112714	0.119135	-0.000814949	-0.265235	0.0928899	-0.0214762	0.0491766	-0.0692848	0.0787673	0.0848438	-0.0707418	0.106582	-0.189745	-0.0836238	-0.0830727	-0.0727583	-0.0423266	0.275877	0.135113	-0.232505	0.125262	0.120141	0.0327038	-0.0765631	0.108139	-0.165281	-0.019616	0.0208595	-0.0751786	0.0402851	0.0253366	0.0564107	0.02239	0.0870979	-0.132775
110601	NM_174940	TMEM80	-0.036174	-0.0380376	-0.0415115	-0.0233034	0.00112772	-0.0216899	0.179916	0.0143228	-0.0240044	0.0914939	0.0597196	0.0656717	0.132321	-0.042738	-0.00328448	-0.0302013	0.0564935	0.191507	0.0517118	0.0202989	0.0339054	0.105538	0.0330166	0.0356014	0.0672843	0.00738363	0.0302261	0.0535457	-0.0560236	-0.034663	0.011483	-0.0122158	-0.00640424	-0.044706	-0.0439313	-0.00804234	-0.000567978	0.0496524	0.0391577	0.0584541	0.182608	0.0476192	-0.0255916	-0.0829982	0.00935106	-0.00205788	-0.0321935
110605	NM_003845	DYRK4	-0.164528	0.0221673	-0.178525	0.0049636	-0.0505332	-0.108071	-0.0627241	0.0166029	-0.19034	-0.0537192	-0.077549	-0.175432	0.0928843	-0.0797056	-0.177411	-0.0402766	-0.103348	0.0628066	-0.0689573	-0.188164	-0.113142	-0.0885477	-0.227593	0.0852705	0.0288679	0.0499897	-0.0114829	-0.0803803	0.0178377	0.0289009	-0.0673175	-0.04022	-0.200524	0.167925	0.0290324	0.00805881	-0.0840443	-0.039363	-0.193895	-0.185751	-0.0689718	-0.105734	0.0536774	0.0525088	-0.226887	-0.0436352	0.0870403
110619	NM_002799	PSMB7	0.0338814	0.13377	-0.056386	0.0452241	-0.0735899	0.0157386	0.0566659	0.0660087	0.0180446	0.108311	0.134684	0.0143642	0.102927	-0.159363	-0.0369032	-0.103108	0.111629	0.001564	0.0818568	-0.0455451	0.081459	-0.0248802	0.0754914	0.00846205	0.0121251	0.0391408	-0.0811218	-0.00938391	0.0905551	0.211164	0.0647331	-0.120035	0.125352	0.146602	-0.0524676	-0.0181262	0.0823572	-0.210349	0.110279	0.0614301	-0.0408943	0.0424336	0.00693093	-0.154152	-0.0765128	-0.105989	0.00252709
110646	NM_012200	B3GAT3	-0.0196595	0.0737954	-0.0219617	-0.0809572	0.108105	-0.0924892	-0.0296253	0.0917857	-0.0669592	-0.0991826	0.0578924	-0.0996687	0.0534227	-0.0957081	-0.088105	0.0823068	-0.111827	-0.0687007	-0.077284	0.0283494	-0.112278	-0.128155	0.11627	-0.126659	0.036013	0.0879124	0.00476606	0.0381942	0.0681818	-0.0149815	0.143032	0.0419652	-0.0742335	0.0771225	0.0905218	-0.0543745	0.0527152	0.00393467	-0.0436606	-0.0315362	-0.00829739	0.0240361	0.0112031	0.0587238	0.0087502	-0.0365563	-0.0672108
110674	NM_016013	NDUFAF1	0.103903	0.05697	-0.00387704	-0.0593162	0.00976256	0.0854838	-0.0899703	0.172203	0.0503797	-0.0479242	-0.0846857	-0.0115572	0.067877	0.0462528	-0.022481	0.0373626	-0.0909675	-0.0306789	-0.125633	0.069301	-0.0267111	0.0985409	0.10817	-0.14336	0.00805864	0.0589291	0.022579	0.0114006	-0.0629792	-0.0575384	0.112138	-0.00505425	0.150319	0.0921203	0.00883237	-0.0332148	0.00907942	0.0741082	-0.0357992	0.0938591	-0.0775737	-0.00647819	-0.0318969	-0.0310328	-0.0330745	0.0198791	0.000115242
110685	NM_004064	CDKN1B	0.130898	-0.0761164	-0.106285	0.0587071	0.0580403	0.165033	-0.0381366	0.107734	-0.00493919	-0.21705	-0.153015	-0.0758954	-0.032712	-0.0452403	-0.0429122	0.0354035	-0.0612184	0.0398242	0.0952824	-0.0164465	-0.00106186	0.0421213	0.0366384	-0.0757795	0.00618186	-0.114969	-0.241496	0.0577108	-0.0684285	-0.0338481	0.169323	0.0577205	0.0344002	0.0542136	-0.172589	0.0565022	0.00384414	0.138059	0.0233695	-0.0222753	-0.0482201	0.0309422	-0.0230234	-0.16933	-0.0494635	-0.0542127	-0.274826
110706	NM_004388	CTBS	0.0770985	-0.00628887	0.0583492	0.0722317	0.0370831	0.16393	-0.0235504	0.102318	0.078698	-0.054876	0.0362599	0.0716399	0.0598927	0.270604	0.0942707	-0.0683873	0.236355	0.0270613	0.151135	0.00100425	0.0146109	0.35844	0.03228	0.115102	-0.013368	0.0287115	-0.0227026	-0.100712	0.0635886	0.174563	0.0653546	-0.14154	0.201603	0.0898816	0.0875503	-0.0816668	0.0905312	0.00416516	0.0748832	0.24088	0.032247	0.0882215	-0.096572	0.0786853	0.107546	0.117785	0.0886458
110707	NM_015161	ARL6IP1	-0.0157861	0.133269	0.0550445	0.0479407	-0.0674577	0.042557	-0.0966963	0.159841	0.0646586	-0.109785	-0.0496446	0.0717884	0.151008	0.0728659	0.0412703	0.0152119	-0.0651208	-0.124602	0.0460076	0.0109398	0.049949	-0.0211966	0.0985484	0.0618029	-0.0397338	-0.1159	-0.027798	-0.0665026	-0.0391411	0.0104089	0.0481713	-0.00149818	0.0719742	-0.111383	-0.182773	-0.114792	0.00248595	-0.0041981	0.0547489	0.0156653	-0.0951817	-0.0243901	0.000559744	0.0254849	0.0038771	0.0108739	-0.0691043
110709	NM_173529	C18orf54	-0.0713645	-0.361849	-0.0294113	0.205863	0.0475371	-0.170392	-0.220292	-0.0743884	-0.142467	-0.140365	-0.0286375	-0.096055	0.104409	-0.0367703	-0.204552	0.0310081	-0.0800938	-0.0425984	0.0529385	-0.0653008	-0.0916742	-0.021851	-0.0359554	0.0620743	0.00951566	0.107322	-0.0433061	-0.134355	-0.00512002	-0.144785	-0.0127754	0.084943	-0.0569552	-0.079592	0.0938227	0.0833378	-0.164171	0.0998485	-0.214969	-0.100922	0.0109397	0.0530852	0.012339	0.121876	-0.129319	0.0152036	-0.0679928
110743	NM_001515	GTF2H2	0.272614	-0.156192	0.000485659	0.00377826	0.194173	0.0141334	0.0911474	0.0793681	0.00293058	-0.0548799	-0.107314	-0.0746442	-0.177496	-0.107314	0.00442046	0.154678	-0.129837	-0.0912301	-0.0796256	0.217336	-0.101486	-0.0648488	0.0675559	-0.0283988	0.199293	0.107363	-0.036836	0.0844137	0.0844388	-0.131556	0.00537519	0.245007	-0.145305	-0.0795012	-0.00216488	0.154994	-0.135459	0.145377	-0.161578	-0.112175	0.00191794	-0.189028	0.270116	0.0217312	0.127474	-0.28039	-0.0885796
130008	NM_005642	TAF7	-0.185941	0.233305	-0.117892	-0.120419	-0.0776066	-0.102803	-0.0915425	-0.0212455	-0.0606944	-0.0814761	-0.0545255	-0.0269173	-0.0174508	0.0364491	0.0153934	-0.0626497	-0.108616	0.00763063	-0.190466	-0.198881	-0.00382763	-0.02779	-0.0417666	-0.0679678	-0.0658685	-0.148191	-0.0114006	-0.036523	-0.0532167	-0.0279214	-0.0321277	-0.00720271	-0.181706	0.0470603	0.0994279	-0.0861444	0.0175086	0.0355519	-0.0590947	-0.137504	-0.155403	-0.137055	0.0469111	0.0454214	-0.0234188	0.027806	0.127449
130021	NM_015387	PREI3	0.0218164	-0.000172861	-0.0709556	-0.048072	-0.123481	0.0691361	0.0627323	-0.0699348	-0.0103641	-0.0446151	-0.13107	-0.0346221	-0.0677617	0.0363832	0.0169986	-0.0707659	-0.120749	0.137376	-0.125254	-0.122534	0.0705848	-0.129253	-0.248056	0.0153271	0.0117381	-0.0292464	-0.133326	0.0481623	-0.00417337	0.131614	-0.117382	-0.046155	-0.117927	0.024555	-0.0945878	0.0474803	0.0230319	-0.0346876	-0.132323	-0.0603721	-0.0173273	0.0275179	-0.0175248	-0.0768164	-0.0136562	0.00511999	-0.00916993
130040	CA867598		-0.160165	0.0857472	0.113438	0.00526816	-0.120081	0.149887	0.108203	0.00367125	0.0386738	0.116625	-0.00245299	0.0903172	0.046187	0.172195	0.0891336	-0.203836	0.232271	0.0556946	0.0304574	-0.0977985	0.0364572	0.0778631	-0.112072	0.127004	0.00311151	0.0338396	0.101799	-0.199984	0.0888673	0.309234	-0.0852046	-0.222008	0.129245	0.0497685	0.127711	0.0364169	0.0912799	-0.129399	-0.0252628	0.115953	0.115282	0.00871716	-0.103609	-0.0376921	-0.0426066	0.0422605	0.110706
130048	NM_001078171	FAM127A	-0.0595957	-0.0158291	0.0118287	-0.0960863	-0.0357906	-0.0554225	-0.0748244	0.0460964	-0.0417032	-0.0716476	0.114303	-0.0996189	0.0976668	-0.0773514	-0.0979581	0.00822324	0.0331734	0.0760594	-0.208312	-0.147764	-0.00911224	-0.0356759	-0.0918965	-0.237389	-0.0557684	-0.132848	0.0223485	0.206174	0.098811	-0.0603866	0.0292631	-0.0576876	-0.154698	-0.000477435	0.128255	0.0129978	0.0742323	-0.156423	-0.00386062	-0.0940566	-0.0996835	0.101165	-0.19674	-0.0136808	-0.10031	-0.0722067	0.249037
130050	NM_172164	NASP	0.166735	0.120978	0.148323	-0.279649	0.262256	-0.317364	0.213097	-0.244863	0.102315	0.0685937	-0.289979	-0.1423	-0.174747	-0.2196	0.0219624	0.3522	-0.000732613	0.0380132	-0.340424	0.344661	-0.219739	-0.186043	0.22039	0.0914935	0.332232	0.315059	0.285666	0.160687	-0.313563	-0.396406	-0.382182	0.338132	-0.239739	-0.210458	0.0303659	0.150253	-0.278737	0.26894	-0.253311	0.00944188	0.152052	-0.336092	0.177841	-0.293478	0.169323	0.0684696	0.0305884
130066	XM_942687	LOC654189	-0.0978855	-0.0542865	-0.129844	0.0438657	0.164671	0.155451	0.0687001	-0.0200108	-0.153765	0.0366799	0.0360128	-0.0736399	-0.0567562	0.0803559	-0.0251234	0.114294	0.015887	0.0800846	0.140433	-0.0338973	-0.121208	0.265577	0.141187	0.178468	0.105536	0.0728073	0.207327	-0.126526	0.099453	0.116369	-0.0914771	0.100624	0.00829753	0.0530858	0.236054	0.191469	0.0264974	0.195622	-0.0181013	0.0490369	0.0948763	-0.141969	0.263218	0.223263	0.00593496	0.102136	0.0710793
130070	XM_939995	LOC650909	0.0312344	-0.0129152	-0.0472241	0.111199	0.0359881	0.143055	0.0949422	-0.153575	0.00633039	0.0695074	-0.0194428	0.0993719	0.1381	-0.0677782	-0.0211721	-0.0506482	0.205617	0.0746765	0.14338	0.0384823	0.0771536	0.103167	0.00681568	0.17301	0.0168499	0.0590937	0.00203318	-0.025888	-0.0906453	0.194594	0.0181835	-0.119046	0.217538	0.0645607	-0.109289	-0.0111045	-0.0057374	-0.114928	0.0492003	0.148098	0.209064	0.00150637	-0.0706836	-0.106507	-0.0133763	0.111479	-0.215584
130075	NM_032014	MRPS24	-0.146895	-0.0104293	-0.0355273	-0.0182493	-0.0975026	-0.00176977	-0.0151872	-0.0936749	-0.12965	0.019336	0.092185	-0.0899636	0.0296994	-0.191589	-0.213212	-0.132404	-0.0582635	-0.0324077	0.0315359	-0.187374	0.0156234	-0.0390511	0.0486895	-0.0972972	-0.0353791	-0.0161749	-0.00698857	0.00913697	0.0241266	0.154305	0.0481712	-0.133831	-0.0418253	0.272016	0.110335	0.048954	0.0885638	-0.230096	-0.0655074	0.0780543	-0.165273	0.153633	-0.186888	-0.00879951	-0.233835	-0.0781914	0.114238
130092	NM_001029891	PGAM4	-0.0218328	-0.0935836	-0.0665023	0.0533566	-0.0470348	0.131712	0.0965555	-0.0729064	-0.0187854	-0.0472574	-0.114023	-0.0841764	-0.0352638	0.0369841	0.0293957	0.0472075	-0.0653589	0.0274275	-0.0696817	-0.0579415	-0.0181175	0.0847776	-0.0105692	0.0757713	0.0199202	0.0480471	-0.0235092	-0.0634729	0.0367948	-0.00321853	-0.124914	0.129188	-0.0856505	-0.0841109	0.0136066	0.117845	-0.130594	0.145722	-0.179408	-0.114513	-0.0709062	-0.2034	0.198897	0.0565998	-0.0228344	-0.0857723	0.0349511
130110	NM_001012969	ADAL	-0.0704874	0.0544512	-0.0317242	-0.0316419	0.0748984	-0.0484751	0.0390667	-0.151558	-0.169826	-0.178963	-0.0375274	0.0404089	0.0425569	0.0281106	-0.135388	0.0715562	-0.0855675	-0.00402522	-0.0734354	-0.0307035	-0.0137219	-0.114222	-0.0390256	-0.0835007	0.0465656	0.0984237	-0.0279295	-0.0530847	0.145829	0.0334118	-0.00602548	0.1127	0.059161	-0.0121993	-0.0570358	-0.0337746	0.0689806	0.140347	-0.0342188	0.019814	0.0647325	0.018702	0.0539902	0.0440797	-0.0337412	0.0703464	-0.179349
130113	NM_052901	SLC25A25	0.0321483	0.0217228	0.0456684	0.0389432	-0.0197144	0.191801	-0.00563858	0.0107586	0.0133687	-0.0352887	-0.197745	0.00759777	0.0024036	-0.0286456	0.0336021	-0.020307	0.00308685	0.036795	-0.00982047	-0.0369018	0.113092	0.0596629	-0.0566657	-0.121456	-0.0591598	-0.045413	-0.0743963	0.0586986	-0.117579	-0.0285881	0.0319384	0.013467	0.112321	0.177104	0.0102646	-0.078703	-0.031922	-0.0170227	-0.00756484	0.144353	-0.0404084	0.0809321	-0.156027	-0.00176977	-0.0399067	0.0174179	-0.0440305
130138	NM_181671	PITPNC1	0.00581221	0.00784459	0.0127259	0.000847845	0.0308434	0.153097	-0.0822656	0.225527	-0.0112613	-0.0370832	0.164342	0.149725	0.000749067	-0.00511176	0.0509218	0.066502	0.0392071	-0.170623	0.219672	0.0236079	0.0561798	0.102879	0.211648	0.0170064	0.054509	-0.154513	0.00654404	-0.0871466	-0.0469196	0.137574	0.104277	-0.0160353	0.151463	0.0472661	-0.194485	0.0158213	0.128948	-0.0487963	0.104237	0.0737158	-0.0399393	0.131869	0.0958884	0.0499158	0.0205872	0.0857393	-0.0291067
130142	XR_001331	LOC338799	0.024245	-0.0906202	0.0628064	0.0143146	-0.136725	0.246672	0.141516	-0.00192617	0.0839826	-0.00158869	-0.0230482	0.0630212	-0.143969	0.0998481	0.214989	-0.153953	-0.088284	-0.0396678	0.00460977	-0.0567644	0.10947	0.00660177	-0.16789	-0.138586	-0.155411	-0.138478	0.0070544	0.0424826	0.0049389	0.173702	0.0141829	-0.0763488	-0.0148499	0.107456	-0.0706836	0.144639	0.0913293	-0.0425404	0.0993966	0.0371666	-0.14378	0.0410423	-0.0396839	0.0214925	0.0443023	-0.095897	0.0624527
130162	XM_498712	LOC440509	0.0332185	-0.0547969	-0.0372476	0.0237314	-0.0118616	0.166663	-0.0123802	0.170738	0.0974584	0.0749896	0.184345	0.168641	0.214143	0.101223	0.0791567	-0.13968	0.169192	0.0743719	0.154041	-0.0768328	0.163452	0.159093	-0.092448	0.0964325	-0.124263	-0.0827839	-0.110483	0.0636704	0.0177718	0.223042	0.109414	-0.20496	0.24788	0.0693433	-0.0649874	0.00631369	0.141608	-0.23738	0.189055	0.204042	-0.0569044	0.0730628	-0.0534305	-0.0686178	0.0153354	0.0602052	0.0298558
130164	NM_152912	MTIF3	0.0642553	0.075639	0.0214348	0.0620161	-0.008676	0.0670782	0.00729311	0.0341854	-0.0399333	-0.0359061	0.0671691	0.00832215	0.0448205	0.0806193	0.0126111	-0.0757707	-0.0146029	0.0268266	0.0897671	-0.0413798	0.0571676	0.0767189	-0.145278	0.0110467	-0.0635637	0.0315018	-0.0233445	0.00893114	0.0217147	0.0966712	0.0370008	-0.0731466	0.0835844	0.180026	0.0291641	-0.00460974	0.00977911	-0.0566327	0.0478832	0.105227	0.0318559	0.278686	-0.130329	0.081994	-0.0389271	-0.0713424	-0.0175414
130167	NM_005605	PPP3CC	-0.100685	-0.394641	-0.12088	0.00610778	-0.0103058	0.0418735	-0.136676	0.12283	-0.17167	-0.0679352	0.086546	0.0173193	-0.0411411	-0.0784133	-0.173024	-0.0112689	-0.0617947	-0.000370419	0.138927	-0.14108	0.0384821	0.0343506	-0.00352308	-0.0754009	-0.0676218	-0.169988	-0.221666	0.0733671	0.068519	-0.0229001	0.174253	-0.0563376	0.0556955	0.0969769	-0.126806	-0.000889021	0.0496034	-0.0877478	0.0157141	0.0644057	-0.0978479	0.132091	-0.0448697	0.0279295	-0.189227	0.0107256	-0.0475701
130189	NM_013321	SNX8	-0.151735	0.0569208	0.0518751	0.0733595	-0.209715	0.276784	-0.115801	-0.0324981	-0.0489928	0.111283	0.226161	0.183915	0.207501	0.0500642	0.0169822	-0.34341	0.133904	0.0149979	0.163792	-0.127832	0.25465	0.118157	-0.0157305	-0.122239	-0.219914	-0.287403	-0.193095	-0.0643457	0.111941	0.399445	0.169505	-0.345402	0.346983	0.256314	-0.0230482	-0.294045	0.25795	-0.410589	0.279538	0.246301	-0.016957	0.314823	-0.318625	0.082159	-0.0829499	0.132396	0.0661077
130192	NM_005622	ACSM3	-0.0503423	-0.205861	-0.0624689	-0.0285386	0.0730793	-0.193909	0.0155328	-0.136594	-0.152596	-0.108772	-0.161123	-0.22739	-0.206224	-0.269623	-0.206066	0.184294	-0.290164	0.0450347	-0.0118619	0.0402685	-0.204363	-0.196843	0.0612177	-0.0228754	0.162399	0.0618595	0.0705193	0.0569371	-0.0488951	-0.217625	0.109125	0.210805	-0.188983	0.206787	-0.11864	0.0485175	-0.00665111	0.154077	-0.0974046	-0.18175	0.00341607	0.0233692	0.123513	-0.0111701	-0.178732	-0.186155	-0.0761335
130196	NM_016648	LARP7	-0.0515854	-0.0640984	-0.0486235	0.0395277	-0.142463	-0.0351237	-0.000279871	-0.00670867	0.0321129	-0.171735	0.0325556	0.077303	-0.00737543	0.158827	0.11438	-0.0921513	-0.0560325	-0.0542458	-0.0025683	-0.138684	0.0820924	-0.0102895	-0.0327449	-0.0686181	-0.0160597	-0.172704	-0.0913861	-0.0519323	0.134634	0.0983586	0.028193	0.0738463	-0.0345072	-0.0987385	-0.0908836	-0.0862762	0.0906049	0.114813	0.0114172	-0.0927066	-0.135556	-0.0645926	-0.00418982	0.11641	0.0548963	-0.0180928	0.0141912
130215	NM_001000	RPL39	0.0330087	0.139689	0.0321112	-0.0180353	-0.122131	-0.0396923	0.121662	-0.0639508	0.10197	0.165896	0.0592506	0.0996275	0.133516	0.0604606	0.116925	-0.267195	0.198374	0.146637	-0.0259054	0.109438	0.0987698	0.035886	-0.159758	0.139698	-0.0379803	-0.0421782	0.00995193	-0.108129	-0.154177	0.12968	-0.0527973	-0.219597	0.125797	-0.0730643	-0.0819858	-0.142063	0.164677	-0.171282	0.108732	0.194889	0.194363	0.0456603	-0.286769	-0.144356	0.0551682	0.00851964	-0.0821428
130224	NM_017811	UBE2R2	-0.224025	0.0803144	-0.171273	0.0635225	0.0525581	-0.00570441	-0.238689	-0.00330083	-0.334268	-0.304955	-0.144636	-0.279702	0.204997	-0.0462364	-0.337182	-0.0259209	-0.25327	0.161305	-0.00783662	-0.244764	-0.116451	-0.165505	-0.15858	-0.155724	0.00333376	-0.0758201	-0.0992637	-0.0527884	0.120361	-0.0160927	0.178937	-0.0138868	-0.106436	0.331463	-0.00262584	-0.108205	0.0434215	-0.0102647	-0.0630623	-0.215426	-0.120501	0.141154	-0.113899	0.130766	-0.261468	-7.40835e-005	-0.0351981
130239	NM_014203	AP2A1	-0.138876	-0.0958061	0.123538	-0.119003	-0.0384658	0.0767091	-0.0994777	0.168449	0.00923628	0.000502126	0.210537	-0.0133187	-0.0636542	-0.119999	-0.07295	0.000666749	0.117975	-0.0815663	-0.00847046	-0.0774914	0.0560316	-0.0440475	0.163955	-0.128181	-0.0566986	0.0330493	-0.00636295	0.124666	0.10305	0.0211139	-0.0112196	-0.00815759	0.0612354	0.0226864	0.0956579	-0.0393886	0.128898	-0.0859863	0.0868187	0.0355861	-0.195515	0.117143	0.144306	-0.00995189	-0.0480477	0.217493	0.0177719
130241	NM_130473	MADD	0.0655067	-0.2027	0.016002	0.00756475	0.139277	-0.0267111	0.00684861	-0.105166	-0.0386491	-0.0386884	-0.0779029	0.0285225	0.0669139	-0.090456	-0.0155581	0.00764703	0.0563371	-0.000872543	0.00105366	0.0872786	0.0235832	-0.0853786	0.034951	-0.0164548	0.0636871	-0.0176565	-0.0921105	0.144306	-0.116591	-0.0716473	0.0191959	-0.00965575	0.0126768	0.030383	-0.0995925	-0.146458	0.00118535	-0.0898304	0.052674	0.118991	0.0960122	0.11357	-0.155616	-0.138775	-0.0356674	-0.0444748	-0.183958
130253	NM_138346	KIAA2013	-0.110329	-0.0489198	-0.106137	0.00195911	0.0773024	0.275673	-0.0791874	0.0990501	-0.215992	-0.105151	0.0693342	-0.172403	0.139903	-0.204784	-0.219633	0.0394865	-0.153059	-0.0789984	0.0206124	-0.129153	-0.122584	-0.026152	0.0918475	-0.126676	-0.0239702	0.141582	-0.0339469	0.0772444	0.0834678	0.124717	0.117687	0.0584286	-0.140293	0.204244	0.0789483	0.038829	-0.0269914	-0.0154259	-0.190612	-0.111373	-0.11306	0.0943499	0.094119	0.0236821	-0.265004	-0.0362764	-0.0956591
130255	AK092875		0.045625	-0.219821	0.0157716	0.0464751	0.0508213	0.024324	0.0991649	-0.117785	0.111313	-0.00243654	0.00102071	0.140077	-0.136166	-0.115669	0.184285	0.0992304	-0.0396105	-0.171125	0.0760201	0.109331	0.04566	0.0782911	0.0180846	-0.0371901	0.0396758	-0.0296415	0.00200849	0.0746512	-0.161716	-0.0274028	-0.146143	0.120471	-0.0968868	-0.194876	-0.200329	0.157826	-0.0327863	0.084908	0.00292222	0.0385413	0.0772609	-0.0767094	0.0144133	-0.0475122	0.144785	-0.0439233	-0.20136
130273	NM_203376	TMEM81	0.0362441	0.00181916	0.0300657	-0.09528	0.0704866	0.0800431	0.0499078	0.0846531	0.0467496	0.208725	-0.109603	0.0345482	0.0523114	0.0552007	0.0152494	0.0697538	0.0588727	0.0934901	-0.111038	0.0202825	-0.0579662	-0.00870911	-0.030255	0.00782822	0.0929423	0.139409	0.263952	0.0913285	-0.091296	-0.103273	-0.0632143	-0.0700312	-0.0692451	-0.184143	0.143088	0.0317003	-0.02751	-0.0147756	-0.088309	-0.0211311	-0.00123061	-0.0564313	-0.0828171	-0.0512331	0.0133517	-0.0733512	0.136957
130289	NM_005779	LHFPL2	-0.0970869	-0.0667819	-0.185867	0.202281	0.0736143	-0.0801992	-0.088357	-0.132099	-0.272289	-0.177069	-0.179093	-0.231028	0.0193852	-0.149336	-0.23901	0.00218134	-0.3115	0.102919	0.196442	-0.0767999	-0.205762	-0.172066	-0.0757381	-0.08895	-0.0159362	0.071194	-0.0727418	-0.0387785	0.00438739	-0.0767426	0.246246	0.0313215	-0.166626	0.250291	-0.00585257	-0.0784231	0.0109398	0.0652182	-0.046204	-0.203803	0.0302343	0.106565	-0.0766432	0.0471583	-0.235513	-0.204174	-0.0839534
130307	NM_005190	CCNC	0.276328	0.0789154	0.153757	-0.116945	0.0747177	-0.0593327	0.10799	0.244658	0.222573	0.132051	0.0849906	0.0908855	-0.0596457	0.281412	0.223901	0.0413221	0.219414	-0.0856906	-0.0974272	0.164203	0.0274521	0.257371	0.151864	0.0749814	0.0930987	0.0422029	0.0722564	0.00963086	0.0287198	-0.0812785	-0.0681162	0.0157802	0.251051	-0.132032	0.123184	-0.0273787	-0.0303005	0.131894	0.138835	0.206595	-0.070569	-0.141278	0.170549	-0.094391	0.265124	0.110484	0.0826614
130309	NM_002412	MGMT	-0.216962	0.0243569	0.0650453	-0.25516	-0.0433306	0.0573816	-0.106507	-0.0122402	0.00395135	0.10883	0.102153	0.102105	-0.135507	0.0945882	0.0236499	-0.023863	0.129714	-0.0424253	-0.113524	-0.0538999	0.106046	0.0133023	-0.0539904	-0.0198709	-0.102688	0.0886282	0.124674	-0.0038441	-0.0572666	0.1267	-0.0132198	-0.0463772	-0.0550452	0.0543123	0.182451	-0.0518348	0.238831	-0.103684	0.0622227	0.0195258	-0.0731287	0.160934	-0.0811705	0.0228918	0.0196652	0.143278	0.175208
130328	NM_001357	DHX9	-0.104916	-0.0755402	-0.206784	0.178755	-0.0339714	0.00140758	0.0310081	-0.269228	-0.0564796	0.0185457	-0.133441	-0.0552917	0.00530109	0.123678	-0.0451924	-0.0484587	0.0221924	0.188436	0.198113	-0.107224	-0.0427789	0.0466075	-0.157806	0.246625	-0.0422852	0.0839857	-0.028835	-0.195045	0.139466	0.0417257	-0.0508215	0.0387959	0.0311651	-0.0420143	0.0274849	0.151759	-0.147979	0.184855	-0.0993143	-0.123131	0.0804959	-0.16319	0.238243	0.160004	-0.0241103	-0.0362268	-0.0220111
130338	NM_198045	ZDHHC16	0.139322	-0.0722156	-0.0308191	-0.0123474	0.209972	-0.109381	0.149	-0.103982	-0.037102	0.128669	-0.133072	-0.0593465	-0.0172534	-0.230617	-0.0511693	0.221907	0.0298646	-0.100665	-0.0440692	0.177066	-0.0631773	-0.0490282	0.132027	-0.000938407	0.212326	0.26332	0.14849	0.0982438	-0.0964909	-0.202679	-0.127179	0.138994	-0.0244237	-0.120669	-0.0457181	0.174514	-0.238303	0.0574154	-0.0946152	0.0373688	0.131541	-0.150202	0.0439319	-0.178284	-0.0486574	-0.0112197	-0.0487478
130348	XM_936643	LOC647592	0.120369	-0.0404412	-0.0290407	-0.059522	0.129482	-0.0301025	0.0640082	-0.00467549	-0.0442798	0.0242584	0.0440056	0.00265881	0.171594	-0.180039	-0.108355	0.111298	0.212968	0.175546	0.0501313	0.0316254	-0.0206363	0.101545	0.179225	0.0719601	0.214398	0.051422	0.042491	0.172688	-0.0240689	-0.0398736	-0.148168	-0.0208508	0.115079	-0.0481551	0.00998477	0.0512915	-0.0509781	-0.0915014	0.0396846	0.138582	0.0374616	-0.0225708	-0.0276824	-0.236343	-0.0731622	0.000543279	-0.00914524
130349	NM_001129	AEBP1	0.0222938	-0.112549	0.0436434	-0.129679	0.0635143	-0.258328	0.0463269	-0.114212	0.0181597	-0.00673342	-0.0176813	-0.142645	-0.204413	-0.247686	-0.121238	0.166152	-0.278343	0.0370172	-0.188021	0.0449275	-0.0969749	-0.218031	0.00907935	-0.140957	0.050278	0.0490349	0.0555544	0.177446	-0.0221757	-0.278349	0.125177	0.138457	-0.208368	0.0509291	0.0119933	-0.0731384	-0.0486486	0.0509036	-0.0493155	-0.261689	-0.00970494	0.0845211	0.0187101	-0.071079	-0.0203073	-0.061514	-0.055958
130356	XM_934358	LOC643930	0.0380428	-0.332461	0.00831382	0.066099	-0.144175	0.173379	0.115661	-0.0778206	-0.00816612	-0.0973877	0.112483	0.0865059	-0.0818458	-0.0839943	0.0122242	-0.117438	0.0892306	0.0495292	0.219154	-0.0456931	0.109701	0.0351079	0.0306541	-0.242929	-0.108672	-0.206388	-0.183958	0.201202	0.0822409	0.110377	0.233619	-0.11177	0.276206	0.143502	-0.137177	-0.05884	0.125293	-0.0886204	0.176066	0.10945	0.00722726	0.206356	-0.211261	-0.0316337	-0.0884976	-0.129934	-0.0935514
130364	NM_024519	FAM65A	0.0425131	-0.0247026	0.121538	-0.0953208	-0.173405	-0.0859283	0.0307529	-0.0443843	0.0488486	0.076356	0.0357083	0.0988698	-0.0338726	-0.0709967	0.00207441	-0.120978	0.0360544	-0.00600079	0.0762588	0.0389844	0.188772	-0.193937	-0.113307	-0.0469691	-0.0616128	-0.189447	-0.137672	0.159123	-0.142627	-0.0110303	0.138924	-0.237978	0.207957	0.198094	-0.216973	-0.193033	0.167858	-0.260799	0.190718	0.151243	-0.00396758	0.304623	-0.236778	-0.114821	-0.0364247	0.202232	-0.0976836
130370	NM_001530	HIF1A	-0.0811486	-0.184064	-0.23105	0.0559331	0.149706	-0.110771	-0.133284	0.0985969	-0.105024	-0.0607161	0.012586	0.030531	0.0597031	0.343147	-4.93906e-005	0.118525	0.180157	0.118814	0.146006	-0.138643	-0.097617	0.2273	-0.0618927	0.192527	-0.00610778	0.0790303	0.0978973	-0.0864387	0.133375	-0.00930987	-0.00618188	0.0281441	0.0713686	-0.0616303	0.165592	0.0146606	-0.0372396	0.170162	-0.0332475	-0.115023	0.0237232	-0.0782322	0.152439	0.0957982	0.0735738	0.0360869	0.136043
130382	NM_006148	LASP1	-0.0527549	0.0385647	-0.0504019	-0.0207189	-0.0548552	0.016035	-0.0111455	-0.10999	-0.0285487	-0.153495	-0.0204555	0.0635814	0.0451172	-0.151807	-0.0212176	-0.114665	0.135057	0.0436522	-0.00649078	-0.0614981	0.108195	0.104065	-0.0396268	-0.0998905	-0.0917779	-0.161955	-0.145402	0.105833	-0.0118041	0.0753768	0.0314859	-0.145364	0.0848734	0.0447887	-0.0122815	-0.196714	0.0577367	-0.128824	0.137864	0.0460656	0.00232953	-0.0195417	-0.272694	-0.156062	-0.125039	0.038178	-0.12242
130403	NM_006567	FARS2	-0.00874301	0.24417	-0.0781581	0.0628558	-0.0469936	-0.166926	-0.0872869	0.158605	0.0450289	0.027337	0.0628475	-0.0396928	0.103577	0.0584437	0.0232465	-0.0477508	-0.0174098	0.0609957	0.0364913	-0.0390256	0.0295921	0.071854	-0.071186	0.0512495	-0.0242829	-0.00511174	0.101124	-0.122394	0.00298804	0.00283988	-0.0125284	-0.112889	0.0414712	-0.149832	0.151764	-0.169531	-0.0336507	0.0294605	0.0612678	-0.141398	0.00347369	-0.0784215	0.0861423	0.0607485	-0.0206201	0.0939379	0.0427052
130435	AW022703		0.0272994	0.0454214	0.0988114	0.020299	0.081344	0.0617939	0.0809489	-0.113455	-0.00959852	0.086012	-0.0175332	0.0543453	0.162705	-0.114295	-0.0176696	0.0802818	0.15096	0.0360296	0.0715506	0.0960126	0.0761085	0.0858646	0.105923	-0.00754835	0.0749152	0.0377167	0.156218	0.0504344	-0.0964901	0.104969	0.0606091	-0.0417677	0.152048	0.0580004	-0.140956	0.105868	0.0198135	-0.0311975	0.110329	0.138287	0.162803	0.0942099	-0.0942013	-0.200701	0.00435452	0.188947	-0.161363
130437	NM_015396	ARMC8	-0.0343299	-0.134692	-0.0838955	0.00978726	-0.0897481	-0.0306787	0.100424	-0.0642222	0.0757095	0.0442858	-0.0924151	0.049332	-0.0782816	0.0318724	0.0656155	-0.0535128	0.0483277	0.103347	0.0197726	-0.0733345	0.0868173	0.0746939	-0.139911	0.0615225	-0.0161914	-0.0661892	-0.168491	-0.0246697	0.0883816	-0.0429275	-0.034342	0.104164	0.0418663	-0.00828103	-0.115529	0.143931	-0.00418987	0.12488	0.0309097	0.0114998	-0.121505	-0.134355	0.131992	-0.0912297	0.0611935	-0.0825784	0.0196075
130451	NM_021078	GCN5L2	0.0412288	-0.0810223	0.0573077	0.0166441	-0.0333211	-0.129489	0.212463	-0.239421	0.105089	0.0940704	0.056501	0.175284	-0.106285	0.0204306	0.133857	-0.0805614	0.139863	0.108599	0.0754439	0.136009	0.0784212	0.0495709	-0.0245957	0.127029	0.0157798	-0.0101823	0.115949	0.0639338	-0.192667	0.084579	-0.0814922	-0.0784396	0.0718625	-0.0215998	-0.100086	-0.0295188	0.108484	0.000156399	0.0684293	0.141455	0.255498	0.0949339	-0.140075	-0.0887356	0.118921	0.115883	-0.0531181
130463	NM_004775	B4GALT6	-0.0328727	-0.172112	-0.0735649	-0.0806111	-0.0109397	-0.215014	-0.0656792	-0.0865543	-0.00397604	0.0184716	-0.129539	-0.131311	-0.260642	-0.00667575	-0.0100016	0.0632588	-0.145033	-0.0199944	-0.0442621	0.025493	-0.0535951	-0.153948	0.0204717	0.100095	0.0022472	0.074536	0.0583614	-0.0745689	-0.0485988	-0.170459	-0.117472	0.101324	0.0117795	-0.0139938	-0.0170309	0.122619	-0.0761996	0.156143	-0.0293127	-0.128515	0.00865131	-0.170623	0.120237	-0.109232	0.00744957	0.0653828	0.0475701
130491	NM_003504	CDC45L	0.0943537	0.0505495	0.0222251	-0.189975	0.252822	-0.230242	0.135614	-0.311669	0.0230084	0.0705857	-0.279097	-0.278665	-0.283361	-0.300516	-0.102074	0.350817	-0.121202	0.0698199	-0.300862	0.198511	-0.254476	-0.20398	0.20778	0.0315103	0.258173	0.330749	0.256477	0.115841	-0.19991	-0.424895	-0.246666	0.389836	-0.346109	-0.180133	0.171667	0.22158	-0.321328	0.371924	-0.327198	-0.171576	0.0988768	-0.361421	0.267021	-0.167956	0.0404252	-0.0128164	-0.0127095
130497	NM_004765	BCL7C	-0.237115	0.0392229	-0.0131951	0.189374	-0.185151	0.165313	-0.0899703	0.0720503	-0.0626289	0.0720839	0.226391	0.00594322	0.07666	0.097	-0.0704475	-0.193695	-0.0415531	-0.0120098	0.151176	-0.189283	0.0751451	-0.037454	-0.140298	0.051587	-0.151534	-0.0865868	0.06386	-0.154941	0.164103	0.236344	0.0193606	-0.0893054	-0.0127838	0.118832	0.0133432	0.124907	0.0820029	-0.136898	0.0465497	-0.125058	-0.0982512	0.127259	0.0845948	0.342307	-0.0884647	-0.106507	0.121753
130500	NM_003798	CTNNAL1	-0.0504822	-0.0819937	-0.0698772	-0.187415	0.190847	-0.108236	0.00254353	-0.19116	-0.0851598	-0.0387542	-0.372632	-0.260152	-0.273961	-0.269549	-0.0742918	0.24822	-0.139303	0.00157222	-0.282077	0.0302425	-0.133128	-0.106937	0.162087	-0.0429275	0.136923	0.148586	0.0806111	0.115693	-0.203499	-0.299151	-0.272192	0.327769	-0.271489	-0.0746527	0.0527555	0.334321	-0.187606	0.251933	-0.217932	-0.0289348	-0.0152118	-0.274562	0.178713	-0.246229	-0.0412402	-0.0251143	0.0281765
130519	NM_145252	LOC124220	-0.131285	-0.0273202	0.0755899	-0.0769563	-0.257654	-0.128929	-0.128395	0.0919623	0.160104	0.227076	0.2836	0.190891	-0.1805	0.146266	0.136656	-0.105519	0.019443	-0.0776975	0.0337584	-0.0662636	0.226571	0.0674253	-0.254749	0.0602137	-0.110261	-0.104696	0.0842659	-0.164341	0.0103964	0.0456933	-0.0788664	-0.112082	0.169202	-0.0629473	-0.120912	-0.0646186	0.175448	-0.113875	0.21831	0.0483289	-0.137762	0.0257646	-0.096267	0.186592	0.0941362	0.081459	0.115225
130520	XR_019393	LOC387820	-0.126864	0.0742232	0.0522618	0.158061	-0.000921928	0.00629707	-0.0836074	-0.126362	-0.109362	0.0798792	0.118468	0.073854	0.173734	0.152719	-0.0840217	-0.137424	0.115687	0.163281	0.216149	-0.123934	0.0687245	-0.0161505	-0.190362	0.0583616	-0.0807675	-0.0372639	-0.0911392	-0.149525	0.0822409	0.12307	0.055851	-0.0564528	0.132085	0.140053	0.00695559	0.0360712	0.0839456	-0.107619	0.121457	0.105614	0.141022	0.358894	-0.203128	0.095329	-0.0184469	0.0813355	0.0346301
130523	NM_023936	MRPS34	0.0947163	0.135663	0.0309341	-0.0912219	-0.0441869	0.00201672	0.162754	-0.0772941	0.085226	0.0908522	-0.0221511	0.0205997	0.0590942	-0.0282836	0.0294616	-0.0187843	0.098187	0.0761173	-0.0116932	0.0297488	0.104647	0.0964052	0.112756	0.113941	0.0295512	0.0327778	0.0652267	-0.00368771	-0.154317	0.181267	-0.0897982	-0.0460646	0.0297823	-0.00775424	-0.0430919	0.106535	-0.034548	0.00273287	-0.00312802	0.105063	-0.054855	-0.0753433	0.0504509	-0.249276	0.00337496	0.164203	-0.115925
130524	NM_145063	C6orf130	-0.196504	-0.175734	-0.223378	0.0901103	0.0938144	-0.0546487	-0.091987	0.0697702	-0.25897	-0.270193	0.0258058	-0.176691	0.117151	-0.115727	-0.313318	0.140947	-0.022143	0.0600655	0.0682494	-0.26098	-0.153706	-0.108114	0.0764789	-0.107389	0.0746268	0.00654402	-0.0631603	0.153377	0.295626	-0.00345725	0.129449	0.141478	-0.151487	0.113827	0.0897642	-0.0819628	0.00143229	0.076413	-0.0626672	-0.29199	-0.0709556	0.163511	0.0107421	0.0756722	-0.239251	-0.173668	-0.0398242
130538	NM_173575	STK32C	0.142687	0.102227	0.0723961	0.174426	-0.0425075	0.124485	-0.0272133	0.0317407	0.0875965	0.112682	-0.100144	0.0881852	0.201433	0.122073	0.0584785	-0.182796	-0.0935193	-0.122831	0.000856101	-0.0645597	0.0278306	-0.131451	-0.0276661	-0.00592671	-0.0898715	-0.104498	-0.226086	0.0268593	-0.0348686	-0.0186856	0.117884	-0.194342	0.0607004	0.100023	-0.153048	-0.229927	0.107101	-0.218678	0.129557	0.156865	-0.203425	0.173314	-0.134099	0.00043627	0.0589216	-0.00323498	-0.17357
130553	NM_003726	SKAP1	0.038364	-0.275467	-0.134989	0.0142899	0.0971898	-0.285345	0.0400629	-0.187235	-0.0470048	-0.107027	-0.0490517	-0.0822341	0.0642224	-0.00315268	-0.0702256	0.0792118	-0.0219949	0.180362	-0.0768848	0.0557357	-0.0751125	0.0500074	0.0205871	0.0467718	0.0865875	0.0797797	0.085822	0.210422	-0.139228	-0.186634	-0.0895101	0.0811811	-0.134786	-0.0684834	0.0943989	-0.0863835	-0.0522295	0.141722	-0.0362027	-0.106141	0.026415	-0.107874	-0.11543	-0.12819	0.0617782	-0.0446725	0.0113184
130575	NM_012091	ADAT1	-0.062757	0.183488	-0.0389515	0.0127012	-0.0183316	-0.141326	0.0508789	0.0174261	0.046453	0.186042	0.043701	0.0203485	-0.0742893	0.0972552	0.101399	-0.0139194	-0.00363014	0.0514389	0.0758061	0.0575217	0.0356505	0.0056716	-0.000781993	0.157362	-0.0518338	0.0484422	0.143302	-0.298794	-0.00181916	-0.0518751	0.0654325	0.0433151	0.000123475	-0.149791	0.0126847	0.00535882	-0.0681327	0.105602	0.120074	-0.0969295	0.104861	-0.172993	0.17547	0.0332717	0.150992	0.0535377	0.00879951
130576	BU587538		-0.0931435	-0.131794	-0.0196074	0.0404249	-0.125744	0.27517	-0.049389	0.114566	0.0964788	0.121144	0.183431	0.150712	0.0535459	-0.0074989	0.116677	-0.14559	0.202119	0.00758948	0.245372	-0.125934	0.204099	0.182306	-0.0707415	-0.0139854	-0.137688	-0.16416	0.0117793	0.109684	-0.0364491	0.231191	0.0916499	-0.280239	0.259281	0.0719116	-0.186072	0.0407797	0.12456	-0.326256	0.274631	0.198848	-0.127308	0.136487	-0.152027	0.0139112	0.015747	0.108993	0.049842
130609	NM_007106	UBL3	0.0910326	-0.00053505	0.047027	-0.154153	0.0824556	-0.03598	0.114415	0.0369844	0.0671364	-0.116601	0.0741171	0.0418251	0.0271477	0.0221964	0.0960985	0.074125	-0.0214312	0.00376184	-0.126733	0.071129	0.0123555	0.0367052	0.159709	-0.0414873	0.178576	-0.188296	-0.129285	0.093535	-0.0760391	-0.0365771	0.0507643	0.0305933	-0.0218265	-0.191708	-0.141994	-0.25446	0.124125	0.0372972	0.119672	0.111056	0.0360954	0.0418863	-0.0581311	-0.14639	0.137234	0.155387	-0.242882
130619	NM_005002	NDUFA9	-0.0666922	0.109092	-0.0751619	0.210619	0.0961933	-0.156225	-0.0656792	-0.0724702	-0.151477	0.0307038	-0.0986463	-0.116288	0.176022	-0.11748	-0.217261	0.0525909	0.0209247	0.141813	0.210379	-0.0936004	-0.156225	-0.0800362	0.0468373	0.0863488	0.0965308	0.194419	0.00098778	-0.0820595	0.177109	-0.00134174	-0.0514142	0.0456529	0.00470852	0.205635	0.0696958	0.0420803	-0.219939	0.00519408	-0.0376761	-0.110158	-0.0374863	-0.0263737	0.175042	0.0628393	-0.139986	0.0178871	0.0468045
130634	NM_173206	PIAS2	0.329073	-0.0554389	0.13284	-0.128831	0.174137	-0.173906	0.0297322	0.0651194	0.207956	0.00862669	0.0285715	0.0791304	-0.0740424	0.136454	0.18375	0.0773511	0.125738	-0.0340868	-0.189783	0.144018	0.0309421	0.083617	0.0048072	0.0104294	0.0581556	-0.0429436	-0.0115406	0.201317	-0.0798867	-0.21714	-0.107504	0.0138457	0.0378822	-0.066701	-0.0160925	-0.146705	0.000510357	0.0297157	0.119992	0.140575	-0.128387	0.0186279	-0.0618266	-0.0692105	0.279585	0.125481	0.0392233
130669	BI600576		-0.157609	-0.0948845	-0.119193	-0.0183234	0.0344984	0.0133762	0.044154	-0.362789	-0.0849626	0.0591523	-0.0780679	0.0161916	0.0874025	-0.0646423	-0.0329684	-0.0520972	0.137411	0.221306	0.00442046	0.0342679	-0.0227766	-0.0630464	0.039141	0.0252956	0.0324076	0.0271722	-0.0188996	0.00338315	-0.0599174	0.113974	0.00209905	0.0459658	0.0135823	0.0783573	-0.0517268	0.0886308	0.13206	0.0334941	0.00357253	0.0633769	0.206077	-0.0611439	-0.11799	-0.135022	-0.00768832	0.018488	-0.0683879
130671	NM_152335	C15orf27	0.028032	0.295617	0.0569373	-0.0668974	-0.148447	0.100202	0.162087	-0.0065852	0.124352	0.143262	-0.0190642	0.0417754	0.205845	0.156357	0.150115	-0.187472	0.0142818	0.137228	-0.170883	0.00299627	0.100613	0.0728335	-0.0820022	-0.112632	-0.121966	-0.0248014	0.0387539	0.0434869	-0.0779688	0.0339798	-0.0776234	-0.20836	0.0934212	0.0273867	0.169017	-0.183821	0.013936	-0.145582	0.0963015	0.0994402	-0.10603	-0.0341525	-0.218587	-0.0987369	0.0536205	0.0127094	0.245168
130681	NM_020931	KIAA1586	0.176293	-0.111923	0.0588059	0.0316584	0.0663706	-0.099609	-0.0719022	0.0882252	0.10122	-0.0372396	-0.12865	-0.0254192	-0.292902	0.0160926	0.104823	0.142627	-0.0926055	-0.0929423	-0.129181	0.0809568	-0.0740585	-0.0276912	-0.0381859	-0.0356672	0.0636213	0.0487715	-0.0133021	-0.0494135	-0.0289173	-0.247415	-0.00496362	0.217061	-0.0858728	-0.126347	-0.0258715	0.100286	-0.102549	0.24078	0.0186775	-0.0837093	-0.0980619	-0.13577	0.128419	-0.0222415	0.113637	-0.06521	-0.073771
130682	NM_173682	FLJ40288	-0.048564	-0.0326048	-0.0436846	-0.0621725	-0.108812	-0.0353048	-0.0120756	0.156012	-0.0317754	0.0670544	0.0170968	0.0471177	0.0855253	0.0164465	0.0401299	-0.163436	0.0644535	0.0247522	0.0877339	0.0144381	0.0609376	0.0110716	-0.124008	0.145138	-0.110928	0.0132938	0.0333376	-0.00534222	-0.0589623	0.141047	-0.0354944	-0.182504	0.0806786	0.141774	-0.0403589	-0.0173112	0.045216	-0.165025	0.0876913	0.0727939	0.0714247	-0.0375192	-0.0540725	-0.135211	-0.0768006	0.130387	0.0880857
130689	NM_012284	KCNH3	0.0909783	0.0778779	-0.00875832	0.0317407	0.144809	-0.0264312	0.107503	0.0747174	-0.0250746	-0.0589463	-0.0717129	-0.0294362	0.0834921	-0.122024	-0.0327872	0.105618	-0.0427467	-0.103281	0.0479087	0.132074	-0.0875581	-0.0420307	0.244607	-0.0100754	0.272776	0.0626991	0.0258058	-0.0179199	-0.0294852	0.0226943	0.0225215	0.116742	0.0471675	0.0541559	-0.158909	-0.0711793	-0.10943	0.112821	-0.0394212	0.0457606	0.0199861	-0.0477592	0.0304153	-0.0562459	-0.0632761	-0.144455	-0.157058
130717	NM_001040020	FAM3C	0.0800784	-0.00641231	-0.129671	0.0209492	0.0692187	-0.242787	0.083237	-0.167124	-0.0177564	0.0344162	0.0279789	0.00907123	0.013014	0.185941	0.0185626	0.0327859	0.101784	0.286087	0.076761	0.0504015	-0.034317	0.112049	-0.15304	0.240707	0.0864472	-0.0426637	0.134552	-0.0281763	-0.0236409	-0.0879128	-0.0110714	0.00704631	-0.0726116	-0.152326	-0.08364	-0.0912645	-0.0153848	0.176072	0.0409522	-0.123461	0.117826	-0.169561	-0.0210643	-0.0333211	0.104146	0.0862085	0.0446396
130743	NM_032842	FLJ14803	0.0948476	-0.102753	-0.0120509	-0.123193	0.232161	-0.230638	0.0476604	0.0450757	0.00339157	0.0215585	-0.127835	-0.0497271	0.0163395	0.0116311	-0.025856	0.230358	-0.0837154	0.0532992	-0.117467	0.198149	-0.15099	-0.0128249	0.231569	0.135606	0.218061	0.198288	0.146249	-0.0490019	-0.172359	-0.250543	-0.0950989	0.263298	-0.118174	-0.132258	0.0101	0.0204228	-0.113497	0.286168	-0.0887614	-0.0059516	-0.0390009	-0.264626	0.273573	-0.147163	0.12689	0.103091	-0.109471
130753	NM_001839	CNN3	0.053059	0.142676	0.0346464	0.0953455	-0.0650536	-0.155056	0.0321605	-0.033173	-0.0366241	0.11288	-0.0743058	-0.0165867	0.0822409	0.0589705	-0.0482053	-0.116928	0.060313	0.245934	0.221582	0.0326214	-0.0173437	-0.0723479	-0.123975	0.0884232	0.0122979	-0.0578919	-0.0131622	-0.115084	-0.0923822	-0.000485661	0.0251062	-0.125368	0.160337	0.190357	0.0542042	-0.0715168	-0.0901769	-0.0604851	0.12475	0.0200198	0.138479	0.00735896	-0.113833	-0.10398	-0.01955	0.0106598	0.0759606
130767	BE962080		-0.040208	0.00725192	-0.206109	-0.058205	0.058386	-0.0807754	0.0345229	-0.0954854	-0.0718981	-0.115933	-0.292194	-0.0854441	-0.0860604	-0.185538	-0.0868534	0.0322097	0.0748911	-0.0116723	-0.121607	0.0267606	-0.0474215	-0.0834523	0.0933205	-0.0582217	0.0415362	0.0225954	-0.0395853	-0.0429106	-0.140117	-0.0911396	0.0094498	0.0880048	0.00744966	0.044385	-0.0484257	0.069714	0.00767182	0.102112	-0.147519	0.0364175	0.154892	-0.111669	-0.0869984	-0.141977	-0.0757716	-0.00549041	-0.0864476
130768	NM_001020	RPS16	0.136943	-0.0386637	-0.153857	-0.0388285	0.175317	0.0629962	0.0415614	-0.176667	-0.109799	-0.0339803	-0.187475	-0.0931541	-0.0393471	-0.16697	-0.0646367	0.0844148	0.0636517	0.036886	-0.00414885	0.0991497	-0.0389436	0.0454598	0.152429	0.0137962	0.107752	-0.01038	-0.0221595	0.101034	-0.0637373	-0.0322927	-0.018266	0.105712	0.0345981	-0.0583466	-0.106977	0.0566511	-0.125006	0.0769408	-0.104032	0.0751614	0.123812	-0.108106	-0.0451666	-0.180659	-0.0649232	-0.0748582	-0.209084
150017	NM_177424	STX12	0.127333	0.126361	0.16528	-0.130346	0.0071861	0.0551097	-0.182468	0.191827	0.0940668	-0.0337083	-0.106195	-0.000954866	-0.0727665	0.0262091	0.0978264	0.0245874	-0.029535	-0.243415	-0.151941	0.103602	0.0267934	-0.0463771	-0.0268759	-0.0835172	-0.0125942	-0.117422	-0.109413	-0.0369675	-0.118394	-0.175628	-0.0101248	-0.0100838	0.0141173	0.0482209	-0.0913281	0.0719777	-0.0116888	-0.0870893	0.0835096	0.146222	-0.0828583	0.0990085	-0.167255	-0.131054	0.0872629	0.0652182	0.0839864
150019	BF510515		-0.0694583	0.0964317	0.123407	-0.0347863	-0.0389432	0.145409	0.00740012	-0.0723138	0.150818	0.100376	0.0560318	0.118922	0.0424828	0.122057	0.122785	-0.182467	0.131409	0.0760759	-0.0236251	0.048393	0.133407	0.00647007	-0.071861	0.0441869	-0.0773597	0.0537433	0.00134173	-0.00200025	-0.00280694	0.197796	-0.00397583	-0.172305	0.109037	-0.0291729	0.0368358	-0.0998173	0.123959	-0.168318	0.122774	0.0965015	0.17394	0.0696303	-0.147911	-0.0543032	0.126865	0.184089	0.00828093
150020	AF289562		0.0929788	0.141804	0.128963	-0.0645844	-0.133169	-0.147039	0.0240607	-0.186995	0.0912762	0.245013	-0.0543773	-0.00548225	-0.340126	-0.127539	0.0846062	0.0282586	-0.0773524	-0.0584851	0.0230736	0.0455531	0.0538585	-0.243154	-0.0664776	-0.0208505	-0.0200766	-0.0903733	0.032819	-0.00924394	-0.154316	-0.156844	-0.102351	0.00432986	-0.154039	-0.113333	-0.0202741	0.107168	0.00278227	-0.016356	0.0234518	-0.0437685	0.181373	-0.0200272	-0.0663209	-0.0495783	0.0501056	0.0203236	-0.0185786
150021	NM_013285	GNL2	0.137822	-0.132239	-0.120756	-0.0907359	0.154777	-0.0613656	0.118953	-0.045051	0.0150645	0.0205048	-0.130955	0.111555	-0.339936	-0.0785203	0.0724067	0.210306	0.00340788	0.0168088	0.0158626	0.074882	0.00978722	0.0312391	0.134289	-0.089485	0.0695644	0.0762646	0.0284892	0.162761	-0.0876902	-0.104483	0.0491999	0.243575	-0.0638366	-0.0500813	0.0466148	0.139066	0.00615721	0.245966	-0.0457266	0.0221683	0.000897234	-0.0888344	0.12241	-0.1374	0.0904814	-0.0527145	-0.0199532
150022	BQ012978		-0.028954	0.156752	-0.0564516	-0.177183	0.036836	0.149047	0.0512493	-0.0538752	-0.0475644	0.00889833	-0.202059	-0.0409852	-0.0472159	-0.140586	-0.0161096	-0.123299	0.0491921	0.0195664	-0.241519	-0.0992225	0.0731695	-0.0569382	0.0861674	-0.117357	-0.0351897	-0.00919455	0.0148414	0.183504	-0.117225	0.0598021	0.000757301	-0.0727104	-0.0256499	0.11335	0.0387455	0.0501638	0.0769487	-0.112525	-0.0667336	0.153383	-0.0105281	0.0132116	-0.204544	-0.292136	-0.104689	0.0557684	0.0137055
150040	NM_001500	GMDS	0.154361	-0.123069	-0.0599418	-0.100556	0.228688	-0.0898136	0.0956007	0.0878137	0.0535408	-0.109398	-0.170738	0.0551435	0.0624524	-0.0750219	-0.0283667	0.13344	0.0925562	-0.0747341	-0.0515719	0.132264	-0.0718031	0.0620995	0.230515	-0.0484591	0.187365	0.191769	0.00206611	0.156456	0.0439315	0.0136644	-0.0282259	0.108905	0.0470358	-0.0382853	0.0254764	0.010232	0.0164055	0.0282176	-0.0105776	0.132088	0.0198791	-0.121242	0.0402272	-0.210455	0.0616627	-0.00407459	0.0600079
150047	NM_030906	STK33	-0.157885	0.22588	0.144463	-0.0135244	-0.150497	-0.138165	-0.144323	0.0369018	-0.0126196	0.0712113	0.0704534	-0.0836578	-0.0243652	-0.0396347	-0.0960895	-0.109503	-0.0350584	-0.124016	0.0146443	-0.0329589	-0.0852862	-0.237088	-0.046294	0.0444421	-0.0922751	0.097831	0.141524	-0.115809	0.120303	0.0680172	0.0143229	-0.222016	0.083749	0.180791	2.46944e-005	-0.0392321	0.000946631	-0.250625	0.0482784	0.014348	-0.0451086	0.136709	-0.031436	0.0955184	-0.0900616	0.0507308	0.189449
150048	NM_052873	C14orf179	-0.0436245	0.264173	-0.00321852	0.0571925	-0.103528	-0.0705519	0.0420218	0.0814096	0.0305571	-0.0391905	0.258066	0.100615	0.288778	0.068091	-0.0216331	-0.17896	0.111201	0.0875836	0.0148583	-0.0144957	0.0848911	0.0391085	-0.120567	-0.0495703	-0.121283	-0.0881343	0.0350744	0.0279623	0.100811	0.20429	0.0985727	-0.192522	0.151191	0.137526	0.033	-0.135024	0.0983014	-0.221263	0.155931	0.0152288	0.0106022	0.0888179	-0.237009	-0.00835498	-0.0749814	-0.0248344	0.169586
150056	NM_016817	OAS2	-0.0607977	-0.124452	-0.0680251	0.0031362	-0.0881265	0.0248837	0.0422029	-0.0282094	-0.041341	-0.00057621	-0.0359881	0.0243985	0.0156975	0.034811	-0.0174184	-0.0681977	0.0268186	0.117003	0.123361	-0.10645	0.0902251	0.0499002	-0.103149	0.0926789	-0.00636295	-0.0215582	-0.0767588	0.00733424	0.0605674	0.188148	0.0694412	-0.0716814	-0.000576217	0.0313708	-0.0722311	0.0294118	0.137665	-0.0696385	-0.0193854	-0.0239957	-0.00413221	0.0991567	0.00244475	-0.0319382	-0.0660913	-0.0258058	0.0377251
150066	NM_005826	HNRPR	-0.0160742	-0.0229165	0.0605841	-0.114748	0.0877976	-0.155839	0.0222169	-0.111126	0.0470665	0.0769532	-0.0556863	-0.173391	-0.0953377	-0.125506	-0.0150189	0.102383	-0.150178	0.0452983	-0.219434	0.0521715	-0.144545	-0.130892	0.0642883	0.0314364	0.117596	0.168985	0.104829	-0.0107421	-0.0176896	-0.211255	-0.0763314	0.179015	-0.32186	-0.231845	0.0810474	0.0879229	-0.055765	0.158638	-0.189418	-0.16935	-0.0294277	-0.195614	0.213517	-0.0505663	0.0541022	-0.0673998	-0.0238962
150082	NM_080546	SLC44A1	0.197631	-0.0747335	-0.00648642	-0.109594	0.0540563	-0.0566901	-0.00795163	0.118344	0.0475891	-0.106335	0.1098	-0.121194	-0.263589	-0.118278	-0.0416445	0.13726	-0.196719	-0.0460801	-0.0380224	0.101552	-0.0510269	-0.0697961	0.157823	-0.163198	0.0287773	-0.13344	-0.117324	0.23151	0.0444007	-0.168146	0.257433	0.123063	-0.0656229	0.0613998	-0.066288	-0.0119359	0.135846	0.104606	0.087609	-0.0999506	-0.106549	-0.00683215	0.112598	-0.0794011	0.033165	-0.165733	-0.101116
150088	XR_017029	LOC441081	0.109057	-0.0260691	0.145261	-0.0591269	-0.229091	0.0884142	-0.0118781	0.186559	0.200844	-0.0137796	0.163091	0.30289	0.0488704	0.0916825	0.204527	-0.164588	0.215726	-0.0397172	0.117969	-0.0197227	0.349648	0.103134	-0.00252707	-0.0404168	-0.171372	-0.269819	-0.206158	0.125472	-0.0962345	0.236747	0.0848836	-0.240538	0.339647	0.0218879	-0.272025	-0.314524	0.276276	-0.247307	0.367846	0.279742	-0.0740753	0.265713	-0.301543	-0.158193	0.141147	0.251176	-0.135763
150093	NM_005648	TCEB1	0.0013872	0.031255	-0.122337	-0.0346218	-0.0803727	0.128593	-0.0186691	-0.0462448	-0.0273756	0.00659352	-0.0750552	-0.0542794	0.0812494	-0.0579665	-0.0240081	-0.247711	-0.0857366	0.0525174	-0.117002	-0.0483109	0.0235668	-0.04136	-0.131458	-0.0319385	-0.0469938	-0.0298474	-0.0922344	0.0513399	0.0531922	0.0818136	0.00846617	-0.114273	0.00317332	0.0820945	-0.041281	-0.0486	0.0287448	-0.125589	-0.0755582	0.0115246	-0.104063	-0.00635475	-0.12088	-0.0620246	-0.1065	-0.097091	0.0768746
150095	NM_015655	ZNF337	-0.104208	0.0963987	0.0568879	0.23338	0.00926867	0.118936	0.0134173	0.0381695	0.113445	0.026448	0.171577	0.234378	0.0848503	0.183645	0.165022	-0.118838	0.272408	0.084933	0.18407	0.0889249	0.0546158	0.246167	0.066741	0.120559	-0.140948	-0.0627485	0.0448535	-0.239083	-0.00651935	0.134421	0.0468704	0.0280782	0.244538	-0.0344329	0.0738774	-0.111984	0.0114419	0.163774	0.146597	0.0671962	0.226029	-0.0294276	-0.0256575	0.109718	0.170352	0.0849738	-0.0715814
150113	NM_024520	C2orf47	0.0109905	-0.277343	0.103758	-0.0643374	0.0141911	-0.204165	0.016249	-0.0100424	-0.00956556	-0.0857977	0.154933	-0.113695	-0.125053	-0.0535542	-0.162619	0.0446063	-0.209758	-0.102795	-0.104189	0.0489116	-0.0914599	-0.117721	0.0185126	-0.0728491	0.118583	-0.0405729	-0.0736966	0.0662716	0.135589	-0.123942	0.122666	0.0622479	-0.121928	-0.0580413	-0.0995432	-0.0799131	0.022538	0.00884063	-0.0842834	-0.105672	-0.126633	0.148439	0.065185	0.178903	-0.0399149	-0.0899127	-0.119909
150128	NM_017845	COMMD8	-0.0135755	-0.103033	-0.0887274	-0.0339796	-0.018348	-0.292884	0.0647984	-0.0773761	-0.047729	-0.0141583	0.0164054	-0.140835	0.0586906	0.0478003	-0.0914879	0.005441	-0.0329511	0.202553	-0.144393	-0.027164	-0.169362	-0.0806207	-0.043059	0.0545916	0.0545172	0.0641643	0.0893777	0.0738116	0.132873	-0.138932	-0.0297652	0.0463855	-0.155537	-0.0279711	0.202766	-0.102279	-0.100376	0.0775243	-0.0950503	-0.231174	-0.0407212	-0.15644	0.12348	0.0247192	0.0012265	-0.142586	0.164771
150129	NM_006141	DYNC1LI2	0.0683963	0.00789398	0.0589787	-0.0709144	0.0148085	-0.116994	0.035272	-0.0999881	0.0507419	0.0522705	-0.11385	0.0420388	-0.208282	-0.179085	0.0026177	0.0874923	-0.0331734	-0.00553982	0.106239	0.0554309	0.0926123	-0.146235	-0.0158209	-0.0196734	0.0111701	-0.0935671	-0.0193523	0.117669	-0.115019	-0.184131	-0.0326051	0.0272139	0.0292718	-0.0284321	-0.235066	0.127031	-0.0550939	-0.0392478	0.0631611	0.106956	0.103017	0.150011	-0.0715232	-0.110697	0.0209576	0.144767	0.000996016
150132	NM_004541	NDUFA1	-0.0201535	0.265072	0.209625	0.134339	-0.149724	0.190659	-0.142258	0.00762655	0.0643334	0.0975531	0.127614	0.0382608	0.152613	0.123062	0.020345	-0.227018	0.0322352	0.0753109	0.111603	-0.0746439	0.0930328	0.0487811	-0.121827	0.0699028	-0.152873	-0.0342185	0.0369927	-0.104458	0.0805953	0.184939	-0.0552423	-0.279311	0.242688	0.0291279	-0.00660169	-0.00773784	-0.0424753	-0.208152	0.0477272	0.116802	0.0918726	0.185556	-0.139574	0.153272	-0.0425082	0.0802084	0.0849172
150138	NM_173573	C11orf35	-0.210869	-0.0986542	-0.00548218	-0.00507884	0.00861015	-0.0645265	0.106581	-0.172112	-0.101986	0.0155659	0.0723714	-0.0188257	0.0587729	0.051414	-0.0234523	-0.0424991	0.0449528	0.221	0.0893144	-0.0484342	0.026102	-0.0467886	-0.0660743	-0.0771048	-0.00372887	-0.0186772	0.0518502	0.075639	0.136454	0.0656218	0.0678608	0.0451919	-0.116923	-0.0220855	0.128995	-0.0159859	0.0550692	0.0980207	-0.0660916	-0.0495802	0.0784627	0.105339	-0.139795	0.160695	-0.0641157	0.024036	0.0360294
150148	NM_139135	ARID1A	0.333294	0.165346	0.296097	-0.138306	-0.0851882	0.0519655	0.0114748	0.110788	0.278687	0.198077	0.0486237	0.0856584	-0.0589131	-0.0652267	0.173848	-0.0223403	0.0438664	-0.166179	-0.149991	0.166178	0.165626	-0.101641	-0.0397666	-0.017525	0.0498913	0.0560565	-0.0674739	0.185069	-0.150407	-0.0690876	-0.0813444	-0.10702	-0.0601408	-0.138889	-0.125127	0.0528311	0.043751	-0.232096	0.0421954	0.0911594	-0.0577607	0.0501465	-0.0092769	-0.198265	0.184215	0.0650127	-0.0734174
150154	NM_138609	H2AFY	-0.133443	0.1165	-0.0147674	0.149143	-0.0617777	0.0133186	-0.045718	-0.11078	-0.0208393	0.138505	0.0541882	0.020077	0.137598	0.0431415	-0.0762512	-0.0957077	-0.108394	0.0687172	0.0758476	-0.0358319	0.0149896	0.00584037	-0.0659675	0.193022	-0.0677291	0.0518008	0.0378486	-0.288275	0.113916	0.0862092	-0.0728988	0.00940061	0.00985335	-0.0519089	-0.0424087	0.0665163	-0.126437	0.0191795	-0.0611281	-0.0254858	-0.0361941	-0.112673	0.17096	0.223013	0.00654413	0.0261187	-0.0378652
150162	NM_014726	TBKBP1	0.0886406	-0.26275	-0.0569375	-0.0108986	-0.00549043	-0.0266124	0.076899	-0.065416	-0.0827029	-0.0720018	0.166285	0.0303953	0.00320207	-0.00938395	-0.0907392	-0.0146932	0.0112362	0.0544601	0.00421467	0.0179777	0.0297075	0.0532548	0.0759771	-0.135286	-0.0240526	-0.117011	-0.170615	0.112558	0.165215	0.0616874	0.228245	-0.00165457	0.0199043	-0.0118207	-0.00865131	-0.213238	0.103134	0.00457673	0.0159035	-0.104586	0.0140183	0.0760676	-0.019591	0.0557152	-0.0200604	-0.0642965	-0.17851
150192	NM_201224	DDX47	0.25385	0.273707	0.0887034	0.0250487	0.0492495	-0.0505169	0.0775908	0.199303	0.189716	0.100883	0.085098	0.0865931	0.0472574	0.182543	0.200915	0.0663956	0.0941045	-0.156656	0.00535479	0.159898	0.0204224	0.0349312	0.111357	0.111522	0.0677129	0.0193441	0.0202332	0.0196075	0.0085526	0.0023707	-0.0475046	0.0282513	0.108931	-0.0345855	-0.114328	-0.0999086	0.0451629	0.034836	0.149693	0.0975807	-0.0699107	-0.0688324	0.11711	-0.0661736	0.194551	0.0900287	0.0393347
150196	NM_015556	SIPA1L1	-0.00971445	-0.056295	0.0114006	0.00842906	-0.0207434	-0.0681319	0.0147097	-0.0486235	0.000979605	0.027938	0.0235421	0.0553987	-0.0138619	-0.0486811	0.0172703	-0.0609211	0.0962028	-0.135894	-0.0111705	0.000749067	0.0897477	-0.115301	-0.0973458	-0.00283988	-0.0948434	-0.00395934	0.0264643	0.129818	-0.134626	-0.0013582	0.0321359	-0.147273	0.0393145	0.0105036	0.0334115	-0.166988	-0.0077706	-0.209302	0.0277652	0.0288196	0.15169	0.122905	-0.260551	-0.0223321	-0.0168253	0.066634	-0.0338892
150202	NM_153837	GPR114	0.130923	-0.119891	-0.0938556	0.0879207	0.266429	0.30584	-0.053974	0.100968	-0.0660781	-0.123194	-0.21271	-0.0500399	0.174434	0.0551758	0.0253868	0.141771	0.0554069	0.066412	0.0633844	0.012553	-0.106902	0.274344	0.174969	-0.0501794	0.100087	0.10947	-0.104433	0.0293452	0.0457507	0.0153107	0.0507721	0.109572	0.00791064	-0.122462	0.110376	-0.0145948	-0.0899628	0.17962	-0.118823	0.0269427	0.136816	-0.0054081	0.0862905	-0.027164	0.0721497	-0.0145204	-0.159527
150228	NM_016097	IER3IP1	0.0976303	-0.10789	-0.0612671	0.00820681	0.21327	-0.132518	-0.12176	0.119842	-0.0556564	-0.189828	-0.0931724	-0.160253	-0.210315	0.0693257	-0.0388293	0.22993	-0.150778	-0.128297	-0.0914711	0.0143887	-0.272388	-0.0415698	0.0856159	0.000362188	0.105075	0.109487	0.105824	-0.0834753	0.119003	-0.294047	-0.10552	0.286487	-0.197083	-0.137995	0.105272	0.127533	-0.236411	0.312081	-0.17786	-0.244921	-0.0441949	-0.209401	0.274034	0.189646	0.0736479	-0.154308	0.0621893
150291	NM_016287	HP1BP3	-0.0809263	0.0922007	-0.167585	0.121283	0.0702559	0.172013	-0.00546572	-0.180813	-0.106439	-0.0559088	-0.306549	-0.0786694	-0.00691446	-0.0678523	-0.0272719	0.0141828	0.0214186	0.01415	0.116117	-0.149361	-0.156274	0.0862923	0.0937074	0.0756478	0.0110878	0.0236655	0.0544349	-0.13805	0.083879	0.0732278	-0.106524	0.108847	-0.0870664	0.0452493	0.0792444	0.255577	-0.160137	0.129366	-0.157956	-0.0906569	-0.0194017	-0.175026	0.128452	0.0523277	-0.122346	-0.133556	0.259721
150296	NM_014248	RBX1	0.0953581	0.129292	0.121143	-0.114714	-0.112887	0.0101988	0.0550111	0.0334034	0.0483958	-0.0354534	-0.000197556	-0.0412486	-0.0159033	0.0940861	0.100263	-0.0722476	-0.0195748	0.0441787	-0.258065	0.0269911	0.0435198	-0.131459	-0.119735	-0.0341691	0.0427709	-0.00988599	0.0324568	0.0704861	-0.0232046	0.0388775	-0.278366	0.0259792	-0.122792	-0.0927294	-0.0437667	-0.0101414	0.00659349	-0.00208257	-0.0991497	-0.0123724	-0.0132116	-0.00125942	-0.0518006	-0.00923575	0.0794511	0.0864637	0.114978
150324	NM_145266	NUDCD2	0.16182	-0.187521	-0.0104046	-0.0587153	0.097782	-0.0727909	-0.0443678	0.0582461	0.025478	-0.113579	-0.120748	-0.128133	-0.133959	-0.0239207	-0.0409695	0.146808	-0.206268	0.0131293	-0.162009	-0.0630615	-0.146973	-0.108386	-0.0887191	-0.104326	0.131342	0.0167181	-0.0883487	0.144701	0.11059	-0.208381	-0.0526654	0.200112	-0.348685	-0.0412652	0.0675557	0.174454	-0.0821675	0.156473	-0.187952	-0.198057	-0.252452	-0.0586742	0.0659752	-0.0379802	-0.00520235	-0.256749	0.0217971
150327	NM_006750	SNTB2	-0.215979	0.0778947	-0.126403	0.052048	0.0399723	0.0103552	-0.0565013	-0.246987	-0.184068	-0.0830322	-0.162046	-0.148573	0.123811	-0.0506569	-0.207796	-0.130963	-0.0706316	0.308873	0.0392409	-0.143138	-0.101832	-0.100369	-0.0999885	0.0452078	-0.131935	0.159181	0.124955	0.0277484	0.0653337	0.0831553	-0.0286706	-0.0914707	-0.110116	0.15548	0.198947	0.0568976	-0.135583	-0.0396431	-0.0447225	-0.179919	-0.0103717	-0.0746683	-0.0756969	-0.0643953	-0.198777	-0.0751375	0.167364
150356	NM_173632	ZNF776	0.0716235	-0.0848582	0.0645844	0.16989	-0.0130552	-0.0877063	-0.190954	0.0153929	0.114342	-0.0142077	-0.0474958	0.0598685	-0.128329	0.138051	0.0844086	-0.0738939	-0.0223735	-0.0691778	0.0478923	-0.011664	-0.0758365	0.000880785	-0.0543032	0.061967	-0.155789	-0.0589126	-0.0868012	-0.134214	0.0208998	-0.190272	0.0719107	0.00903014	-0.120676	-0.190455	0.0690703	-0.0898569	-0.0851803	0.122526	0.0214433	-0.237751	0.00586083	-0.0402027	-0.00089723	0.0268512	0.137673	-0.0447464	-0.113027
150364	CR590645		0.180878	-0.0389431	0.0954937	0.0627323	0.0877231	-0.0264806	0.112459	-0.109866	0.217316	0.0309178	0.0461705	0.138908	0.060979	0.0545502	0.191446	-0.0727744	0.110518	-0.01024	-0.0359398	0.103791	0.0918879	0.0633178	0.00299627	0.115027	0.0735814	-0.00372886	-0.153361	-0.0288678	-0.127259	0.0832291	-0.118197	-0.0292636	0.168379	-0.0838145	-0.158826	-0.113795	-0.0428124	-0.000543279	0.0904736	0.0911343	0.0702806	-0.0319629	-0.0200107	-0.248715	0.252676	0.0107092	-0.21644
150370	NM_175907	ZADH2	-0.0164981	0.313594	0.00502122	-0.178895	-0.0763637	-0.0832448	-0.0217641	0.04217	0.0171884	0.0261846	0.0356342	0.0298478	-0.162934	-0.0552005	0.0612856	0.131037	-0.0289094	-0.233249	-0.0335937	0.0399393	0.0325719	-0.111349	0.0106927	0.0222334	0.0205376	0.0159608	0.11869	-0.0615632	-0.068519	-0.00497185	-0.0618847	0.0102402	-0.117812	-0.124973	-0.0266947	0.151438	0.0452901	-0.0246534	-0.0594898	0.0106355	0.0245463	-0.0424828	-0.0191052	0.00554803	-0.0301687	0.0407871	0.0146851
150372	NM_138458	WDR92	0.205494	0.269737	-0.0357659	-0.11939	0.0744457	0.13726	0.023361	0.047932	0.0686135	0.106368	-0.0378814	-0.0231555	0.0760097	0.0182575	0.11317	-0.0454789	0.147955	0.00171216	-0.118051	0.17706	-0.0150554	0.127574	-0.00131704	0.0606747	0.0987698	0.0943244	0.112286	0.0782566	-0.141146	0.0917322	-0.277378	-0.10972	0.0430599	-0.205956	0.068313	-0.00619022	-0.0704046	-0.0509036	-0.0648897	0.0796757	0.163543	-0.227239	-0.0261678	-0.20303	0.117399	0.0125777	0.107883
150392	NM_182686	KIAA0319L	-0.0444148	0.0196485	0.0167429	-0.015788	-0.120106	-0.103445	-0.0948845	-0.027271	-0.0106769	0.00570448	0.172129	0.0599919	-0.334759	-0.137639	0.0381872	-0.0759682	0.0491921	-0.120362	0.115022	-0.0882746	0.118525	0.0370671	0.0957982	-0.0768249	-0.15411	-0.226357	-0.0784791	-0.0661234	-0.0258387	0.0494386	0.105545	-0.104732	0.139864	-0.017838	0.0464666	-0.0108493	0.0445493	-0.0583367	0.088037	0.0344337	0.167807	0.123341	-0.118788	0.05106	-0.00627246	0.0102235	-0.0667825
150402	NM_012428	NPTN	0.0497003	0.0301932	0.0726104	0.0936667	-0.176649	0.165889	-0.0318067	0.123695	0.225672	0.0780685	-0.0179694	0.264515	0.139508	0.0751539	0.172971	-0.176706	0.0965077	0.0937905	0.0741271	0.0277485	0.204676	0.148829	-0.116781	0.0466895	-0.0616377	-0.146488	-0.189111	-0.140487	-0.14853	0.0930661	0.0971243	-0.144722	0.277548	-0.0394297	-0.222868	-0.0402037	0.098096	-0.0593741	0.156385	0.119477	-0.0301357	-0.0678196	-0.0489116	-0.106623	0.0849913	0.0968523	-0.155223
150414	NM_015180	SYNE2	-0.145758	0.0461868	0.0365396	-0.0569126	-0.0793023	-0.117422	0.0162654	-0.206232	-0.076829	0.113703	-0.105248	-0.131401	-0.255374	-0.151287	-0.11722	-0.0808083	-0.140209	0.0923167	-0.0413069	-0.099914	-0.0613162	-0.195419	0.0783804	-0.00591847	-0.0299791	-0.151286	0.0991567	-0.0118945	-0.114467	-0.0998238	0.0611027	-0.0936188	-0.134695	0.141296	-0.032078	-0.0369355	-0.0456276	-0.0642798	-0.0237811	-0.0863599	0.0631356	0.101396	-0.0369181	-0.00620655	-0.130413	0.0614811	0.0263327
150458	NM_033450	ABCC10	0.132149	0.024077	0.0561553	0.0912627	-0.0899868	0.0229905	-0.00107833	0.0970823	0.100241	0.0283248	0.296351	0.189253	0.0269746	0.0139442	0.0574825	-0.0704367	-0.0503116	-0.0874189	0.0693442	0.0816565	0.0871795	0.108905	0.00851137	-0.117159	-0.0950162	-0.194485	-0.104565	-0.0693337	0.119842	0.126428	0.352614	-0.0769579	0.142984	0.000345729	0.0108244	-0.200532	0.31778	-0.0826854	0.199312	-0.0228021	-0.0110055	0.148941	-0.0842491	0.124724	0.0734585	-0.0828912	-0.127161
150463	AI457603		-0.206235	0.0459892	-0.0185867	0.027271	-0.0817882	0.0530683	-0.0348357	0.0609954	0.0125044	0.0543201	-0.0657862	0.103735	0.0766847	0.152974	-0.0386399	-0.0938141	0.0343669	0.071993	-0.01634	-0.0976421	0.0231716	-0.00463441	-0.0737131	0.0668648	-0.130354	0.103428	0.0317571	-0.0269251	0.122592	0.0336176	-0.0304073	-0.184496	0.0673186	-0.030704	0.268782	-0.0526251	0.0691205	-0.16761	-0.000633834	0.0471765	-0.132939	0.0411987	0.000847841	0.135606	-0.0278886	-0.0923328	0.145929
150474	NM_001645	APOC1	0.010052	0.00247767	0.0147838	-0.00725195	0.105429	-0.0870642	-0.151361	0.0308517	-0.0400074	-0.0286376	0.00154752	-0.0578599	-0.00145698	-0.0603534	-0.0738719	0.00180269	-0.183071	-0.0712769	-0.125929	0.0625183	-0.0129975	-0.0675982	-0.121242	-0.128955	0.034811	-0.0743878	-0.0394124	-0.0518665	-0.0233445	-0.150456	0.220227	0.0525016	-0.17745	0.0531846	0.0135408	-0.0840207	0.0469364	-0.000246945	-0.0342188	-0.185561	-0.128321	0.0128082	-0.0412808	0.0606662	-0.0894278	-0.120624	-0.0460884
150482	NM_030891	LRRC3	0.0443819	0.0224966	0.056394	-0.0917977	-0.00130881	0.0985389	0.140718	0.109561	0.00191805	-0.0402853	0.0161749	-0.0305886	-0.0369594	-0.12032	0.0102403	0.0957896	-0.0732695	0.0254848	-0.174118	0.0511999	0.0382681	-0.222295	0.0765447	-0.153098	0.122065	-0.0661563	-0.11166	0.145886	-0.0774831	-0.07224	-0.0803892	0.19626	-0.154566	0.0248925	-0.147911	0.0903508	-0.0139772	0.0435693	0.0224147	0.0287784	-0.0685602	-0.0525417	0.0743549	-0.105404	0.0523116	-0.0839037	-0.0431662
150519	XM_943573	BRUNOL4	0.116018	0.140504	0.0320124	0.00220605	0.09528	0.0505661	0.0457015	-0.174459	0.00437943	0.0860614	-0.155411	-0.0344329	0.0221181	-0.144011	-0.0882861	-0.0206858	0.100747	0.0364124	-0.106058	0.100943	-0.0454955	-0.0292965	0.0241596	0.0830154	0.11113	0.0686837	0.0681324	0.0686919	-0.0893945	0.00193442	-0.0151296	-0.0711713	0.110939	0.0464554	-0.0139277	0.0239543	-0.0921199	-0.121744	-0.0820777	0.144823	0.169207	0.00865135	-0.0637283	-0.0704537	-0.0171053	0.0299669	-0.0526491
150521	BX101409		-0.00490662	0.147681	-0.0487305	-0.0363585	0.0843317	-0.104614	0.0868506	-0.0128247	-0.0612871	0.0311647	0.0504509	-0.0300454	-0.0066099	-0.149394	-0.000148172	0.0704202	0.06298	-0.102384	0.0286547	0.0792941	-0.12618	-0.14351	0.152439	0.0126683	0.0733921	0.0853027	0.195482	0.102819	0.0165865	-0.0590777	-0.0996016	0.0453977	-0.073978	-0.073739	-0.00858542	0.0288849	-0.0526409	-0.0167346	-0.00310331	-0.0388706	0.152349	-0.130716	0.0016216	-0.0190642	-0.00710385	-0.00108656	0.0538013
150523	BI086568		-0.0341488	0.00501296	0.0319629	0.130963	-0.0374039	0.303832	0.00423099	0.150439	0.00440411	-0.00426395	0.184205	0.116988	0.18581	0.0716635	-0.0574495	-0.167173	0.181968	0.0451253	0.210181	-0.0491091	0.0737951	0.103908	0.0275426	0.0755902	-0.102935	-0.00287278	0.0379308	0.0645429	0.0329672	0.363949	0.0624033	-0.252943	0.288858	0.183459	-0.0106433	-0.00809173	0.114896	-0.198906	0.126561	0.150082	0.00446147	0.174887	-0.0411162	0.0010454	-0.0633255	0.174129	0.0347371
150538	NM_020127	TUFT1	0.048811	0.0669136	0.0605674	-0.0278801	-0.142998	0.15769	-0.201343	0.102326	0.0433167	0.0860281	0.085871	0.0402525	0.0771456	0.0663541	0.062899	-0.150414	-0.164673	-0.18451	-0.0783744	0.00252707	0.139054	-0.151083	-0.12851	-0.138051	-0.140792	-0.222571	-0.14899	-0.0744372	0.0437422	-0.0127753	0.116213	-0.116067	0.0602723	-0.0245221	-0.150792	-0.0382855	0.102409	-0.214488	0.154614	0.0736088	-0.0982101	0.0849573	-0.160719	0.184188	-0.0247276	-0.0255259	-0.0177307
150541	NM_005349	RBPJ	0.0396399	0.115578	-0.0770057	0.140578	0.0681568	0.303766	0.0970823	-0.0529862	-0.0112613	-0.191829	-0.169454	0.0425327	0.0927114	0.117842	0.0498105	0.00954027	0.190553	0.105561	0.062874	-0.0107092	-0.000996008	0.218575	-0.0116229	0.107685	0.0044944	0.0595382	-0.0551264	-0.0792114	0.0465738	0.26061	-0.126157	0.116989	0.108082	0.124339	0.0428119	0.106707	-0.0408944	0.121612	-0.0910169	0.0870925	0.140578	-0.0365561	0.0133761	0.0489445	0.0370668	-0.0342266	0.0966547
150543	NM_016357	LIMA1	0.101936	0.062057	-0.0619997	-0.0961933	0.0803312	-0.14964	0.181151	0.022472	0.0795209	0.0150638	-0.302582	-0.112971	0.0219287	-0.0356095	0.132079	0.159814	-0.104813	-0.0583287	-0.203151	0.116237	-0.169692	-0.0458749	0.102672	0.00516117	0.153633	0.226966	0.14643	-0.00290571	-0.144002	-0.164828	-0.335501	0.188357	-0.209718	-0.1612	0.00977075	0.035923	-0.254298	0.17194	-0.207856	-0.0400971	-0.0774337	-0.396133	0.14345	-0.225255	0.059506	-0.167972	0.193787
150576	XM_498491	LOC439994	-0.0279497	0.000172862	-0.0744378	-0.0479981	0.0110385	0.123662	-0.0646052	0.029403	-0.0451649	0.0773771	-0.01038	0.0504805	0.127712	0.0821672	0.0155005	-0.0709391	0.14202	0.253318	0.0220858	0.0211797	0.0135161	0.0836009	-0.133466	0.0688118	-0.0576866	0.0568303	0.0426805	-0.0534883	0.108759	0.0212704	-0.0164384	-0.151282	0.115516	0.0601324	0.151377	-0.110502	0.0651778	-0.0285675	0.049077	0.0919085	0.0604442	-0.018274	-0.0365643	-0.0515006	-0.0301853	0.0223322	0.0763067
150598	NM_030577	TMEM177	0.0953132	0.0595878	0.134767	-0.237447	-0.0113101	-0.105289	0.0501383	-0.0921191	0.102266	0.156516	-0.0209328	-0.145823	-0.0701985	-0.157881	-0.0028729	0.0665105	-0.0819871	0.0477678	-0.28377	0.150036	-0.0567644	-0.0413683	0.0135326	-0.0350089	0.0949672	0.148603	0.157124	0.0319053	-0.0588061	-0.263106	-0.126009	0.0408787	-0.055811	-0.00697223	-0.0204717	0.09301	-0.122453	-0.00919463	-0.0774433	0.138246	-0.144842	-0.193021	0.115208	-0.114945	-0.0104788	0.109916	0.102681
150600	NM_182687	PKMYT1	-0.16806	-0.0461538	-0.143878	0.0169487	0.11883	-0.0195333	-0.0837391	-0.259564	-0.245502	-0.0310989	-0.0529286	-0.288584	-0.083558	-0.262922	-0.269549	0.101535	-0.144366	0.104985	0.0246458	-0.0882252	-0.180376	-0.0331323	0.0473311	-0.0436024	0.0897069	0.125686	0.0857723	-0.08741	0.120806	-0.142825	-0.0583204	0.267373	-0.260928	-0.00253534	0.226835	0.250613	-0.193903	0.203466	-0.221718	-0.271403	0.0639917	-0.114261	0.155254	0.155575	-0.187993	-0.221551	0.00735899
150630	NM_000700	ANXA1	0.0780943	-0.140108	0.0123061	-0.208356	0.187077	-0.208495	0.127876	-0.105413	-0.0715853	-0.183556	-0.0851055	-0.296066	-0.148356	-0.214711	-0.0932331	0.172721	-0.149626	-0.0374453	-0.331854	0.168861	-0.14289	-0.042928	0.0978232	-0.0992888	0.232713	0.0851545	0.0173767	0.175981	-0.0381366	-0.138792	-0.0256824	0.200244	-0.222675	0.0341366	-0.021443	0.0508388	-0.0898805	0.0714494	-0.126512	-0.0756997	0.0650371	-0.116015	-0.0501708	-0.198001	0.00332555	-0.0888591	0.0462942
150632	NM_022136	SAMSN1	-0.0318436	0.0366383	0.00248591	0.233026	0.0160679	-0.0437832	-0.0663871	0.14997	0.0669507	0.0404911	0.0531097	0.171629	0.307274	0.184345	0.0391256	-0.0767749	0.187639	-0.0452981	0.246837	0.0160103	-0.0119274	0.267981	-0.0107421	0.21942	0.0223815	-0.0565913	-0.00860192	-0.17738	0.0738448	0.0686839	0.0120427	-0.0693765	0.17489	-0.0961291	-0.0453142	-0.162246	0.0118041	-0.000691446	0.140983	0.0861459	0.0226366	0.0110549	-0.029411	0.14378	0.120041	0.0671608	0.0692272
150672	NM_002776	KLK10	0.0238416	0.197448	-0.0273121	0.137573	-0.0243159	0.215129	-0.00223897	-0.102943	-0.0456216	0.138916	-0.0614399	0.0312883	0.15602	-0.114467	-0.0556468	-0.0767584	0.0959229	0.114443	0.175739	0.0113265	0.00435445	-0.0304735	0.043059	0.109479	-0.0429273	0.0218381	-0.0164465	-0.100827	-0.1024	0.180987	0.0407296	-0.171046	0.184282	0.16432	-0.0942915	0.0807939	0.00956508	-0.176829	0.024736	0.130738	0.055859	0.0159362	-0.0194839	-0.115644	-0.10841	0.0965144	-0.0234928
150685	NM_004860	FXR2	0.0313909	-0.11352	0.133729	0.012125	-0.150455	0.139647	-0.155386	0.128527	0.0651643	-0.00866784	0.101116	-0.0424998	0.00744951	0.0671444	0.133618	-0.170992	-0.0906711	-0.0229825	0.0296754	-0.0507719	0.0728238	0.0466158	0.000477427	-0.222819	-0.258617	-0.191291	-0.28793	0.0180187	0.139886	0.021402	0.193128	-0.110247	0.0239048	0.0213611	0.00344899	-0.199774	0.149848	-0.0990579	0.162467	0.0856849	-0.244031	0.134865	-0.046302	0.0671197	0.0307367	-0.00287279	-0.0947038
150703	NM_001040619	ATF3	-0.0496096	-0.186451	-0.0757051	0.0625018	0.0627323	0.0707989	0.0177883	0.0191629	-0.144537	-0.142703	-0.0285222	0.0297902	0.079895	0.0282094	-0.059277	-0.0177717	0.145436	0.0805127	0.126975	-0.0153024	-0.0390583	0.116799	-0.0106104	0.0179859	-0.0547971	0.0679014	-0.0425404	0.0603778	0.107742	0.188535	0.00635475	0.0204639	0.181368	0.243278	0.00382763	0.0174182	0.0405652	0.000699678	0.0731543	0.114068	0.15276	-0.0210809	-0.109059	0.00357247	-0.0325065	-0.0192123	-0.0102894
150709	XM_941526	LOC652175	-0.00735993	0.0143804	-0.0663871	0.0519079	-0.0325968	-0.0293946	-0.0155411	-0.168128	-0.156901	-0.0141583	-0.126913	-0.246915	-0.0084126	-0.132116	-0.145727	-0.0330329	-0.221973	0.197754	-0.0989291	0.0101577	-0.0917726	-0.127804	-0.0481049	-0.0842004	-0.0470101	0.0706013	-0.0575629	-0.0216241	-0.0627652	-0.20522	0.104368	0.140276	-0.157003	0.165777	0.0882331	-0.0162082	-0.173991	0.100885	-0.133064	-0.14916	-0.0296581	-0.12288	-0.0469111	0.0124872	-0.180189	-0.182394	-0.0807349
150736	BE465760		0.0347744	-0.0477508	-0.0303002	-0.0217806	-0.082883	0.149722	0.0357988	0.0208175	0.0977959	0.166582	-0.0498582	0.179647	-0.0755981	-0.0173355	0.119147	-0.0838704	0.175185	-0.0604112	0.0700603	-0.0805699	0.17496	0.113465	0.0118122	0.0929752	-0.00723549	-0.0186937	0.00288103	0.0282092	-0.0408447	0.189976	-0.111439	-0.177236	0.216839	-0.0489453	-0.194699	-0.0119853	0.0513403	-0.16007	0.111267	0.235932	0.0744128	0.0558178	-0.105058	-0.120913	0.0372314	0.0688648	-0.124749
150747	NM_017920	URG4	-0.011682	-0.0208997	0.00464257	0.023682	0.137417	0.199967	-0.00643704	-0.0503686	-0.0561997	0.0895595	0.0418819	0.107422	0.123176	-0.105462	0.0136318	0.0567395	0.202102	-0.0790145	0.0877833	0.060057	0.0883648	-0.00769658	0.13931	-0.0214432	0.0226366	0.0988846	0.074882	0.0495781	-0.175701	0.0670047	-0.126832	-0.0136563	0.163917	0.0127261	-0.0211137	0.0241682	-0.134249	-0.108491	0.014002	0.214521	0.189975	0.00740012	-0.134066	-0.0826361	0.0150885	0.059308	-0.0760429
150767	NM_014183	DYNLRB1	-0.10229	0.111561	-0.0568138	0.00887356	-0.138314	0.224431	-0.0270981	0.046294	-0.115882	-0.0319797	0.011022	-0.025378	0.169717	0.00975433	-0.0832068	-0.194123	-0.0487393	0.106088	0.0100674	-0.144125	0.0942092	-0.108699	-0.132659	-0.0163725	-0.089353	-0.0287196	-0.0527475	-0.0101494	0.0125695	0.255128	0.0268019	-0.175359	-0.0146524	0.223291	-0.0695477	-0.0397837	0.149782	-0.213542	-0.0516533	-0.0258232	-0.0192288	0.201878	-0.10193	0.0246534	-0.165627	0.00447794	0.0752116
160017	NM_001827	CKS2	0.00721595	-0.0779447	0.0217726	-0.144061	-0.0381041	0.152366	-0.0748171	-0.045422	-0.0197899	-0.0447268	-0.183968	-0.0474681	-0.0620828	-0.0810895	0.0218515	-0.038071	-0.09855	-0.0469409	-0.179816	-0.0156894	0.0690629	-0.0607544	0.038384	-0.119573	0.00631364	0.0170064	-0.0528222	0.117473	0.0233778	-0.0144383	-0.179195	0.0494565	-0.0600673	-0.0164141	-0.0183646	0.0636151	-0.10907	-0.0224558	-0.15753	0.015797	-0.103537	-0.0662973	-0.0415447	-0.112806	-0.079983	-0.0704625	0.0682197
160021	NM_014170	GTPBP8	0.336202	-0.147319	0.045405	-0.0375027	0.193152	-0.139548	0.104022	0.098243	0.166434	-0.0894936	-0.118246	0.025946	-0.0736637	0.104482	0.123049	0.274363	0.0235589	-0.0238632	-0.0955623	0.318115	-0.156406	0.0679357	0.000954854	0.128585	0.205845	0.190056	0.0668316	0.105289	0.0272545	-0.278053	-0.213189	0.143758	0.00204969	-0.230008	-0.0986542	0.0724799	-0.242889	0.134445	-0.038137	0.0425091	0.00325144	-0.281764	0.206141	-0.0153847	0.236559	-0.0311645	0.0860113
160022	XM_928934	LOC645968	-0.0519312	0.0540396	0.0865707	0.0694986	-0.077977	0.142676	0.0456931	-0.00218958	-0.0718487	-0.0914281	0.103709	-0.0111456	0.132074	0.0624277	-0.0652121	-0.112088	0.0991332	0.0122979	0.00400063	-0.0968025	-0.00861835	0.0102731	0.091666	-0.00402522	-0.0120838	-0.0255093	0.0186937	0.0382516	0.165947	0.242641	-0.0500642	-0.107786	-0.0155249	0.042039	-0.0607235	-0.0289919	0.100721	-0.119406	-0.0160105	0.064702	0.00174508	0.168112	-0.0950982	0.0716058	-0.078521	-0.0245299	-0.0513072
160025	AW887586		-0.0121101	-0.123381	0.0112525	0.0482942	-0.205713	0.321875	-0.0908593	0.0454297	0.10462	0.113217	0.182682	0.151494	0.106096	0.126666	0.101407	-0.242754	0.159142	-0.0733348	0.196327	-0.19377	0.240746	0.0875846	-0.11841	0.0071779	-0.242014	-0.18036	-0.0935263	0.0940281	0.081994	0.288746	0.0545339	-0.342709	0.215579	0.0402609	-0.0737457	-0.0209908	0.132372	-0.354868	0.169382	0.16476	-0.0974034	0.20596	-0.168655	0.0625759	-0.013508	0.0157633	0.0542952
160026	XM_943472	LOC648814	-0.0506798	-0.118212	0.024678	0.00603369	0.0185867	0.0430094	-0.149188	-0.086653	-0.109304	-0.061992	-0.0498829	-0.167423	0.0448123	-0.0616128	-0.106857	0.0233362	-0.143584	0.0446643	-0.118735	0.00136643	-0.0817138	-0.0456938	-0.17026	-0.0476688	0.0651523	-0.0623205	0.0192617	0.0835741	0.0319547	-0.134059	0.0213773	-0.0257569	-0.1896	-0.132603	-0.00907931	0.0252301	-0.0629797	-0.0536282	-0.191722	-0.206676	0.0391161	-0.0300697	-0.100482	0.0496195	-0.181621	-0.123036	0.0271558
160037	NM_015305	ANGEL1	0.130487	0.04943	0.149822	-0.0126024	0.176294	0.134395	0.00250238	0.239059	0.0584388	0.0685196	0.15914	0.00819868	0.130412	-0.0139442	0.0975383	0.137079	0.0634986	0.0427299	-0.00489789	0.25772	-0.024077	0.132101	0.208125	-0.00124296	0.106359	0.0639009	0.0540151	-0.0356176	-0.139244	-0.0795084	0.0257236	0.103102	0.0653677	-0.0975038	-0.0131457	-0.00369602	-0.060856	0.0466644	0.0672275	0.082244	0.0865789	-0.0853771	0.10305	-0.0510682	0.181366	-0.0230564	-0.092078
160041	NM_206999	CNOT1	0.0759374	-0.227542	0.0255341	0.0349839	0.114961	0.033214	0.0455037	0.0292136	0.0996975	0.104014	0.0298804	0.0416025	-0.197433	0.0215748	0.0980898	0.162958	0.0448787	-0.0797224	0.031116	0.0823397	-0.0290818	0.13234	0.125687	0.0677949	0.0710379	0.0875417	0.0527969	-0.0163889	-0.0457754	-0.151222	-0.0208011	0.0744719	0.0213612	-0.233918	0.0472733	0.0581156	-0.123869	0.140372	-0.0173275	-0.000469213	0.0883899	-0.0711037	0.236614	0.0536859	0.195689	0.00160514	-0.0241925
160056	NM_020459	PAIP2B	0.123085	0.010775	0.0977244	-0.0540398	0.0332882	0.143219	0.210759	-0.037157	0.0396699	0.127598	0.15895	0.120379	0.216579	0.0782734	0.00685707	-0.0159773	0.287909	0.0122568	0.0814201	0.136133	0.0760012	0.0368201	0.0555626	0.138068	0.148052	0.128024	0.0873774	0.108252	0.0296334	0.210744	-0.080241	-0.177467	0.265529	-0.0247031	-0.0847759	0.00900545	-0.0453477	-0.184937	0.064544	0.251712	0.145401	0.0269582	-0.037873	-0.103536	0.018307	0.174582	-0.0296665
160059	NM_019095	CRLS1	0.0254552	-0.105881	-0.03314	0.0584437	-0.0229741	0.0675227	0.072322	0.0536447	0.0319565	-0.0904897	-0.116961	-0.0980796	-0.124419	-0.0758945	-0.0446656	-0.0508952	-0.21608	-0.0229825	-0.0955046	-0.00128411	-0.0750792	-0.0241516	-0.011236	0.0307777	0.00126765	0.0393217	-0.0514551	-0.00901346	0.00214019	-0.000222251	-0.00958974	0.0738216	-0.129015	-0.021427	-0.102161	0.104007	-0.0589792	0.0620738	-0.143008	-0.0905005	-0.156596	-0.169478	0.179076	-0.0183316	-0.0243325	-0.0771374	-0.0776892
160064	BQ049787		-0.0099532	0.0146109	0.146422	-0.0901514	-0.21527	0.387661	-0.0855994	0.0635143	0.0488815	0.00729317	0.297618	0.251936	-0.0478168	0.0983006	0.13603	-0.112648	0.0860285	-0.176558	0.1519	-0.0729229	0.250195	0.122775	-0.0423511	-0.0717378	-0.116714	-0.248253	-0.0743881	0.053414	0.147188	0.42725	0.0521139	-0.202812	0.282684	-0.0173688	-0.175092	-0.106847	0.242568	-0.269376	0.238363	0.245744	-0.0119028	0.266569	-0.123184	0.213245	0.0198299	0.132733	-0.0540236
160068	NM_007131	ZNF75	-0.0564015	-0.111446	-0.164704	-0.0222086	-0.0317654	-0.27168	-0.0906947	-0.0879454	-0.242893	-0.206769	-0.0420712	-0.137089	0.0254765	-0.0725772	-0.202633	0.0110549	-0.146827	-0.0104952	0.0678131	-0.135705	-0.0926287	-0.171868	-0.00213196	-0.125177	0.0482778	-0.0746512	-0.0879371	-0.00886529	0.137178	-0.0219124	0.199615	0.0601077	-0.254235	0.031025	0.0397333	0.0216411	0.0956591	0.0524676	-0.181334	-0.215797	-0.0058526	0.0103882	-0.114524	0.119974	-0.186248	-0.171503	-0.0388035
160082	XM_928473	LOC645436	-0.0867636	-0.0792118	-0.170557	0.11013	-0.0771377	0.0250814	0.013475	-0.0446561	-0.0530553	-0.0575718	-0.098655	-0.0226782	-0.10943	0.0694659	-0.00347382	-0.0487058	-0.0822999	0.0618603	0.0270537	-0.177303	0.0102647	0.0595232	-0.115991	0.0943338	-0.0576208	0.0037371	-0.0412235	-0.0566657	0.138372	0.0885141	-0.0350583	0.0762997	-0.0814774	0.0082399	0.0369348	0.13686	0.0276129	0.125432	-0.0443027	-0.128116	-0.102203	-0.123506	0.164144	0.112986	0.0150638	-0.0962761	0.0498422
160092	NM_000046	ARSB	-0.0810992	-0.0426143	-0.0766929	0.0325062	-0.245908	-0.0861588	-0.108936	-0.157312	-0.119553	0.108056	-0.0214513	-0.115135	0.0649877	0.0414209	-0.120192	-0.173807	-0.160928	0.142019	0.0602563	-0.168112	0.0404083	-0.108073	-0.167766	-0.0285223	-0.167964	-0.114327	-0.0644609	-0.0126682	0.0396841	-0.0964325	0.0794179	-0.175787	0.0890502	0.11591	0.048327	-0.196531	-0.0622142	-0.108063	0.0321444	-0.00696411	-0.211171	0.0543115	-0.0744701	0.0623701	-0.129828	0.0646091	0.0568717
160110	NM_139242	MTFMT	-0.0229936	0.133984	-0.110253	0.191382	-0.178204	0.174845	-0.147879	0.0779276	-0.0694779	0.0516943	0.100828	0.150737	0.148579	0.133984	0.0259219	-0.26246	0.089741	-0.0807678	0.190351	-0.102375	0.0907026	0.131393	0.0375686	-0.0232294	-0.171059	-0.138462	-0.119324	-0.256122	0.0624277	0.191087	0.0744378	-0.147981	0.215826	0.133632	0.00394287	-0.0397425	0.0310495	-0.120962	0.0809908	0.048971	0.0153106	0.0193358	-0.070519	0.170656	-0.0657373	-0.0783804	0.053719
160112	NM_020745	AARS2	0.320462	0.0490513	0.339113	-0.153213	0.0257564	-0.00563856	0.261136	0.00968025	0.31591	0.17502	0.0878054	0.108221	-0.139359	-0.130601	0.197711	0.151039	0.257402	-0.0596375	-0.0830171	0.352761	0.0538585	0.0981376	0.254559	-0.0977001	0.1684	-0.00659341	0.132009	0.23663	-0.16761	-0.160852	-0.205163	0.00903014	0.202688	-0.155767	-0.0164547	0.0175417	-0.0709891	0.000485659	0.11176	0.219682	0.104392	0.046047	0.012767	-0.178731	0.228023	0.0925632	0.072882
160113	NM_006808	SEC61B	0.135813	0.227246	-0.06265	-0.0487634	0.0298145	0.157476	-0.0205458	0.242179	0.0906999	-0.0164055	-0.0208916	-0.0151791	-0.00528462	0.0738037	0.105367	-0.0285056	0.0157635	-0.112097	-0.0192376	-0.0345641	-0.00310326	0.160822	0.0446477	0.0283659	-0.0217394	-0.00341606	0.0298145	-0.0555213	0.0275261	0.124041	0.00894768	-0.00903838	0.101455	0.0444673	-0.00127588	0.0992987	-0.0906131	0.0121662	0.00577035	0.0668999	-0.0558425	-0.12735	0.100613	0.0197391	0.080941	-0.0307447	0.0894933
160128	NM_004310	RHOH	-0.125621	-0.0801663	-0.0627158	-0.0827019	0.0962674	-0.114031	0.111224	0.0147179	-0.0801548	0.0344244	0.0120427	-0.00571273	0.152085	-0.0170145	-0.0767942	0.146644	0.143864	0.180913	-0.0430355	-0.0151048	-0.108729	0.0563456	0.0884804	0.0956175	0.144405	0.175816	0.186476	0.0816809	-0.0975762	-0.0478993	-0.187021	0.0499498	-0.0805963	-0.00120182	0.088513	-0.0312557	-0.015286	0.0345723	-0.111332	-0.0776506	0.0453803	-0.116023	0.0514384	-0.136635	-0.0565427	0.0503274	0.120337
160131	BX118690		-0.00542527	-0.0674075	0.0363421	-0.142487	0.0938062	-0.0498909	0.044376	-0.086332	-0.0761046	0.00849498	-0.0567809	-0.1052	-0.147418	-0.189259	-0.0865571	0.222785	-0.0805051	-0.0958727	-0.153604	0.11199	-0.176524	-0.204894	0.0372722	-0.0774011	0.150101	0.197103	0.196214	0.0683953	-0.089567	-0.0660416	-0.179283	0.181113	-0.0917502	0.150211	-0.00234597	0.12741	-0.130981	0.0808581	-0.256357	-0.041974	0.0915014	-0.0390749	0.137309	0.134972	0.0258965	0.0177389	-0.0132198
160132	NM_182898	CREB5	-0.246805	-0.0200436	-0.222522	-0.00637118	0.0418901	-0.0614644	-0.129226	-0.0324486	-0.144167	-0.187334	0.018595	-0.00512006	0.177718	0.0452403	-0.0518026	-0.123711	0.143279	0.0873366	-0.0556713	-0.158514	-0.0148578	0.0625358	0.0249168	-0.0622469	-0.0740753	0.0132938	0.0277319	-0.000567971	0.0376756	0.103553	0.0884314	-0.136703	-0.033791	0.0839874	0.162547	-0.343195	0.150243	-0.0939379	0.0495296	-0.0582318	0.00930983	0.0040499	-0.312606	-0.11771	-0.0456688	0.0256082	0.138817
160138	BF511281		-0.101236	-0.126921	-0.0203318	0.0945553	-0.152991	0.245207	-0.0609378	0.191679	0.0561256	0.0410508	0.18218	0.177029	0.209772	0.104153	0.0352155	-0.223229	0.135714	-0.00316914	0.226077	-0.188757	0.203441	0.109333	-0.10724	0.0168747	-0.204133	-0.139367	-0.107619	0.0650533	0.0828336	0.300081	0.182394	-0.327514	0.255882	0.126685	-0.117669	-0.104155	0.261616	-0.333195	0.219282	0.157335	-0.138553	0.216908	-0.163551	0.0254847	-0.0750308	0.0561471	0.0287116
160142	NM_001042445	CAST	-0.222403	-0.151171	-0.199754	0.0811955	-0.0333952	-0.0131127	-0.175331	0.0444748	-0.10411	-0.0848428	0.013689	-0.046558	0.151838	0.104812	-0.116554	-0.101716	-0.0167925	0.114328	0.0463447	-0.303092	-0.0202247	0.0166114	-0.0551017	-0.0423348	-0.0598677	-0.0437832	-0.187448	-0.0264477	0.138083	-0.0402604	0.0923825	-0.0707677	-0.0186036	0.0954129	0.170959	-0.18397	-0.00176156	-0.0113101	-0.00629718	-0.128161	-0.178854	0.0617198	-0.0712434	0.0979631	-0.0813361	-0.0569291	0.10957
160152	NM_003789	TRADD	-0.141082	0.162646	0.136503	-0.0561142	-0.277089	0.058534	-0.094119	0.00428861	0.0531786	0.196891	0.126617	0.070833	0.0209739	0.15895	0.0751396	-0.234177	0.072364	0.0425653	0.0511026	-0.0850314	0.102885	-0.105892	-0.226778	0.0491176	-0.217131	-0.126279	0.068412	-0.113487	0.12651	0.127441	-0.100367	-0.321192	0.0855765	-0.0542136	0.0415771	-0.0399977	0.0597365	-0.271656	0.0694336	-0.0219789	-0.0134503	0.11292	-0.125374	0.141393	-0.0412155	0.166976	0.18763
160167	NM_001997	FAU	-0.152454	0.147091	-0.0095487	0.138888	-0.0250077	0.134611	0.0336674	0.0130389	-0.172734	-0.141396	0.113613	0.0353965	0.240137	-0.00783652	-0.155287	-0.11972	-0.0189659	0.196745	0.140226	-0.0991789	0.110567	-0.0581246	0.103949	0.0493818	-0.104649	0.0416601	-0.0353467	-0.044426	-0.0444838	0.335531	0.200832	-0.118694	0.0446534	0.196809	-0.0652025	-0.0671098	0.103921	-0.114165	0.0228678	-0.0225102	0.124989	0.240784	0.00501305	-0.0562632	-0.154287	0.0545017	-0.245189
160168	NR_003263	SDHAP3	0.140399	0.04296	0.157864	-0.11506	0.0735896	0.143088	0.146224	0.0380789	0.074771	0.154531	0.112788	0.0687339	-0.156901	0.0425075	0.161911	0.134922	0.00739198	-0.0369102	-0.0415538	0.244788	0.0920525	0.107406	0.0309422	0.0319795	0.137071	-0.00567148	0.155765	-0.0361938	0.00695562	0.0280366	0.0146357	0.102888	0.0688168	-0.144383	-0.0630613	0.128892	0.0589463	0.113002	0.0822749	0.0263665	0.214143	-0.114871	0.20298	0.0858052	0.16613	0.136305	-0.047249
160170	NM_213655	HSN2	-0.159103	0.0240441	-0.0985229	-0.0219946	-0.159749	-0.149278	0.0601641	-0.119785	-0.0551789	-0.0928603	-0.115891	0.0180848	0.0650453	0.00504591	0.0309679	0.038976	-0.109785	-0.0282424	0.0246788	-0.12046	-0.0138536	-0.0537114	0.101198	-0.0583287	0.0193193	-0.142495	-0.00125942	-0.0942256	-0.00849491	-0.00821507	-0.147377	0.0738381	-0.107629	0.0293787	-0.0926123	-0.0787195	-0.0851638	0.11948	-0.0680671	-0.049646	-0.178327	-0.153764	0.0378565	0.0228918	-0.133903	-0.0698031	-0.00371242
160176	NM_006228	PNOC	0.0608388	-0.0496605	-0.0902173	0.0455284	0.239249	0.0890233	0.0983994	0.114945	-0.128888	-0.159437	-0.221798	-0.115588	0.190197	-0.143426	-0.109993	0.192756	-0.0181672	0.0516117	0.0278068	-0.0187267	-0.191423	0.079353	0.146603	-0.0693589	0.243159	0.114475	0.0324568	0.15094	0.044162	-0.0164878	-0.0584768	0.114799	-0.207438	0.02388	-0.00316912	-0.0698293	-0.09761	0.0741082	-0.195789	-0.0579437	-0.104993	-0.0827925	0.0331975	-0.042598	-0.0920866	-0.178525	0.0150884
160180	NM_002064	GLRX	-0.098116	-0.149376	-0.0974034	-0.169231	-0.12451	-0.297082	-0.0233528	-0.00603369	-0.109749	0.0464014	-0.00531755	-0.122807	-0.097033	-0.0522536	-0.133231	-0.013014	-0.199246	0.0725116	-0.161375	-0.100556	-0.118327	-0.207676	-0.0335187	0.0191959	-0.00986134	-0.126921	0.0124872	0.089616	0.0508707	-0.147023	0.0715321	-0.0798801	-0.235821	0.00819871	0.0256246	-0.129484	0.0774508	-0.0562459	-0.0771548	-0.165657	-0.165536	-0.00330906	0.024324	-0.0553157	-0.117308	0.0285633	0.108944
160184	NM_032641	SPSB2	0.00377876	0.0948677	-0.09188	0.144232	0.00847845	-0.062765	-0.101988	0.197062	-0.0842214	0.0927698	0.187612	-0.0263164	0.114229	0.0338397	-0.146567	-0.121669	-0.0267609	0.132939	0.236037	-0.0897316	-0.0393711	0.0903093	-0.109726	0.00841263	-0.0165865	-0.10919	-0.130799	-0.107594	0.149031	0.107199	0.297372	-0.218345	0.145676	0.204655	0.0107256	-0.121952	0.0719357	-0.172573	0.138563	-0.0682911	0.0475122	0.16328	-0.00631354	0.12381	-0.0660419	-0.0860192	-0.0321112
160195	CK819959		0.121793	0.329227	0.200306	0.024637	-0.0358319	0.12856	-0.000658523	0.136248	0.16243	0.133862	0.187119	0.225777	0.0535379	0.290672	0.248469	-0.14187	0.163209	-0.0690217	0.0371335	0.119868	0.113521	0.0862185	-0.081344	0.0362107	-0.136018	-0.0238961	-0.0320536	-0.18716	0.00132528	0.185918	0.0495458	-0.115227	0.259891	-0.0333383	-0.0198873	-0.0917177	0.214203	-0.0641566	0.241146	0.241349	0.0860443	0.0734088	-0.0617116	0.0138454	0.23158	0.178464	-0.0518342
160196	NM_001469	XRCC6	0.00827378	-0.0124049	-0.0999967	0.0150472	-0.0106187	0.101815	0.112583	-0.0273369	-0.0245108	-0.00511183	0.00176978	-0.0296751	0.0631853	0.00921932	-0.0443036	-0.0108985	0.0781182	0.164977	-0.0211227	-0.0284976	0.00716141	0.133024	0.0105858	0.108978	0.0262421	0.00541633	-0.0181258	-0.0253036	0.0449442	0.0565427	-0.0941198	0.0303503	0.0489622	0.0315849	0.0536035	0.0461799	-0.0796984	0.0447631	-0.0942852	-0.0343679	0.0668648	-0.1395	0.187283	0.0714827	-0.0172041	0.00252708	0.0431911
160201	NM_003591	CUL2	0.132879	0.0187267	-0.0356508	0.0058197	0.152292	-0.182278	0.0765615	0.00172862	0.0344304	-0.128314	-0.167932	0.0526496	-0.139557	-0.10994	-0.0386813	0.116928	-0.0175787	-0.0562463	-0.0509135	0.211625	-0.0277237	-0.07483	0.139829	-0.0650788	0.112015	0.0664365	0.0257976	0.0301026	-0.105989	-0.156993	0.0472245	0.205628	0.0897009	0.00264648	-0.133754	-0.0194762	-0.0617288	0.176468	0.0252464	0.072683	0.0534803	-0.191918	-0.0206611	-0.192248	0.0527975	0.0335353	-0.128363
160240	NM_005804	DDX39	0.0513384	0.0788657	-0.00388527	-0.0245216	0.142957	0.0244063	0.0885051	-0.140948	-0.0756107	0.0776155	-0.0935016	-0.145905	-0.172434	-0.155995	-0.032853	0.287517	-0.138612	-0.0616707	-0.0532758	0.0861838	-0.138544	-0.11875	0.0293782	-0.0952224	0.148118	0.178203	0.123588	-0.00577026	0.0727665	-0.173628	-0.131705	0.313997	-0.285655	-0.107217	0.0908672	0.260862	-0.220293	0.225016	-0.1436	-0.164817	0.0222991	-0.211566	0.217731	0.0932547	0.0120757	-0.186732	0.0408202
160241	NM_002859	PXN	-0.122748	-0.0744372	-0.0108244	-0.160901	0.0205952	-0.21266	0.105931	-0.106878	0.0155337	0.0434051	-0.134305	-0.0177885	0.0276908	-0.055184	-0.0338408	0.0516195	0.0834767	0.230401	-0.203917	0.0643868	-0.049644	-0.0560822	0.0446559	-0.0140348	0.114154	0.0685928	0.046615	0.159551	-0.150036	-0.178402	-0.153633	-0.00705454	-0.188431	-0.108814	0.099148	-0.26301	0.0698449	0.00662636	-0.0579752	-0.0939743	0.00249415	-0.132848	-0.0940775	-0.205812	0.057407	0.0107915	0.0200191
160242	NM_177531	PKHD1L1	-0.0621807	0.0777627	-0.0430178	0.146422	-0.127613	0.0834424	-0.134651	0.226383	-0.102686	0.00663465	-0.0538587	-0.0497354	0.137071	-0.0233281	-0.0833632	-0.175553	-0.25155	0.027551	0.157152	-0.121497	-0.0136231	-0.128611	-0.150052	-0.023394	-0.136569	-0.039404	-0.0927608	-0.0053093	0.0888755	0.0653172	0.152036	-0.150088	-0.125731	0.00153108	-0.0097049	-0.0875521	0.131582	-0.20252	0.102772	-0.139603	-0.178212	0.0773103	-0.00470017	0.038293	-0.0928274	-0.162416	0.0429686
160273	NM_148177	FBXO32	-0.029769	-0.250459	-0.191127	0.172672	0.0634978	0.0737787	-0.0678523	0.00459318	-0.16911	-0.223166	-0.0416185	-0.127063	0.0376756	-0.0958476	-0.113146	0.08983	-0.14132	-0.16226	0.156716	-0.0717622	-0.0169651	0.0295598	0.0220275	-0.114591	0.00978726	0.0308762	-0.184172	-0.0588632	0.0138207	0.00919463	0.11725	0.231524	-0.103209	0.135089	-0.0500226	0.0807033	-0.108031	0.147253	-0.131483	-0.0965756	-0.0689471	-0.0366713	0.000963082	0.140956	-0.107282	-0.186814	-0.129054
160278	NM_032217	ANKRD17	-0.0135508	0.210964	-0.126263	-0.0145039	-0.0881676	-0.192197	-0.0174014	-0.102663	0.0141178	0.0703058	-0.242311	0.0199699	-0.0673584	0.153756	0.0697067	-0.0815327	0.0136315	0.0853363	-0.0206864	-0.052838	0.0455941	-0.0161752	0.0576617	0.0833772	-0.130988	-0.0912788	-0.0812861	-0.0713586	-0.127366	-0.17371	-0.00606664	-0.0258475	0.0569961	-0.010199	-0.114738	-0.077814	-0.0828508	0.0392643	0.00409111	0.0466661	0.0455449	-0.245085	0.0314031	-0.0994777	0.0407051	0.0931724	0.0993711
160279	NM_006392	NOL5A	0.189053	0.152603	0.0507308	-0.279073	0.163527	-0.166449	0.202141	-0.0779441	0.0241197	0.118098	0.0293206	-0.103249	-0.167865	-0.0739847	0.00121007	0.266724	-0.00544932	0.0158375	-0.27615	0.213369	-0.122311	-0.0456938	0.176352	-0.0242254	0.241068	0.241602	0.208134	0.119118	-0.0835909	-0.178262	-0.136685	0.243641	-0.209677	-0.00873377	0.153476	0.194877	-0.0158046	0.165544	-0.163998	0.0186862	0.0288103	-0.203507	0.233486	-0.0628228	0.125959	-0.0656215	0.133194
160292	NM_006926	SFTPA2B	-0.035219	-0.16365	-0.0445407	0.0810556	-0.104161	0.26763	-0.0754664	0.105907	0.0807804	0.017739	0.0617692	0.123211	0.147714	0.0726595	0.0123312	-0.195934	0.130751	-0.00217313	0.179674	-0.142207	0.106326	0.0756241	-0.0348275	0.00958151	-0.121234	-0.0939787	-0.0482201	0.0799358	0.0738283	0.233685	0.10254	-0.22521	0.226832	0.144243	-0.0715891	-0.022349	0.153585	-0.203672	0.134974	0.0976704	-0.127555	0.151665	-0.145425	-0.0479567	-0.0707997	0.0181752	0.127111
160326	NR_002324	SNORA62	0.0891095	0.0467959	-0.0488704	0.269327	0.29556	0.216167	0.0970083	-0.0362104	-0.0203824	-0.00239539	-0.0709556	0.102944	0.160341	0.0293947	0.0592111	0.0968762	0.169052	0.126947	0.216857	0.0621561	-0.0873112	0.331982	0.195424	0.188938	0.178887	0.160258	0.0480308	-0.123678	0.0193111	0.147641	-0.0701574	0.230405	0.100328	0.0533163	0.00791044	0.181311	-0.0923418	0.237265	-0.0168172	0.145859	0.196354	-0.0823891	0.229436	-0.0231223	0.138332	-0.0892624	-0.0434378
160332	NM_001008388	ZCD2	-0.112218	-0.0361444	-0.0892295	-0.158144	0.16733	-0.150891	-0.0607896	-0.0901596	-0.238768	-0.178642	-0.25381	-0.361656	-0.155732	-0.172269	-0.233601	0.235494	-0.273709	0.0723717	-0.146616	-0.130025	-0.257209	-0.0795835	0.0911063	-0.150777	0.122979	0.0952628	0.147402	0.0675063	-0.0087007	-0.286803	-0.02197	0.218131	-0.35844	-0.0396847	0.246327	0.148047	-0.180436	0.266248	-0.269215	-0.204215	-0.0578839	-0.110994	0.0784212	0.0114994	-0.204876	-0.0412563	0.0828422
160364	NM_000642	AGL	0.057616	-0.0376838	-0.0448536	0.171817	0.183563	0.187983	0.0278638	0.0270036	-0.0412877	-0.0170477	-0.0530193	-0.00742905	0.122107	0.213444	0.0232302	-0.0196074	0.0504435	0.0984825	0.084565	-0.0279625	0.0119768	0.106781	-0.154646	0.0621813	0.0122074	0.157213	0.0429275	-0.0948351	0.0594235	0.148596	-0.0337577	0.0145537	0.0444677	0.242028	0.130939	0.210003	-0.101043	0.107454	-0.0376104	0.0183652	0.0545998	0.00204142	0.0245052	0.012018	0.0534643	0.0229084	0.0502373
160372	NM_006761	YWHAE	-0.235032	0.116533	-0.0619503	-0.0552828	-0.121316	0.010989	0.0548877	-0.285436	-0.0944866	0.061959	-0.106088	-0.128866	0.127383	-0.058386	-0.0970691	0.0125859	0.108221	0.255408	0.0378989	-0.120312	-0.0526238	-0.0845883	0.0129811	0.0356261	0.0399886	0.171289	0.108648	-0.129637	0.0594726	0.148777	-0.125383	-0.0389934	-0.0826542	0.0348034	0.160472	0.0549629	-0.0277239	0.00415691	-0.181071	-0.048543	0.0353378	-0.0562047	0.0680825	0.0810885	-0.122453	0.103626	0.123794
160377	NM_002305	LGALS1	-0.0370055	0.167782	0.0587318	-0.0489116	-0.21434	0.0745524	-0.0839449	0.0667493	0.0146529	0.0851803	-0.00339961	-0.0353712	0.118509	-0.00784462	-0.00363021	-0.222044	-0.00263411	-0.162951	-0.139693	-0.0726677	0.0523768	-0.0656391	0.00758945	-0.0696553	-0.151114	-0.0907519	-0.0746433	-0.0528872	0.028942	0.0957163	-0.00192618	-0.167276	-0.0124874	0.113753	0.0733342	-0.087231	0.0220112	-0.259111	-0.0957089	0.0277659	-0.16966	-0.0593903	-0.135646	0.00681568	-0.149181	-0.0471912	0.247605
160390	NM_003217	TEGT	-0.128577	0.140437	-0.104112	0.196823	0.0261268	0.0126188	-0.212348	0.0486317	-0.188101	-0.10431	0.0559907	-0.121227	0.234869	-0.0637695	-0.158791	-0.0525744	-0.135879	0.0395443	0.167541	-0.178747	-0.0853356	0.0141502	-0.0614646	0.00711205	-0.173487	-0.0992304	-0.135976	-0.104433	0.0850067	-0.0678773	0.155313	-0.0414547	-0.0917584	0.0305558	0.0671935	-0.14361	0.0211716	-0.0343583	0.0471918	-0.224802	-0.0615469	0.024357	0.0193357	0.120929	-0.135977	-0.0739765	-0.108558
160397	NM_207296	MBNL1	-0.00418217	-0.284711	0.0280037	0.0375276	0.173064	-0.106153	-0.0312634	-0.0310494	-0.0159619	-0.0909016	-0.0744501	-0.0664828	-0.0532827	-0.0740386	-0.0586022	0.189193	-0.164851	-0.0655356	-0.129889	0.053258	-0.122345	-0.139041	0.0909832	-0.0910906	0.116377	0.0437834	-0.0337411	0.079895	0.00146521	-0.272737	0.108784	0.193651	-0.215605	-0.209529	-0.0599006	-0.0674177	-0.0291316	0.146752	-0.101447	-0.131401	0.0141665	0.00807514	0.0752771	0.0834678	0.0550982	-0.0449853	-0.269123
160398	NM_020823	TMEM181	0.155917	-0.148224	0.16775	0.0184386	0.00518585	-0.0887105	0.0621067	0.168375	0.134247	0.168665	0.0634649	0.186396	-0.12316	0.0554721	0.132721	0.0148084	0.0380465	-0.23059	0.0568978	0.161667	0.109075	-0.109077	-0.0641399	0.0854022	0.0617445	0.106128	0.0371899	-0.0535951	-0.136659	0.0473313	-0.0382273	0.00145701	0.0373224	-0.101924	-0.214109	0.180241	0.0548552	-0.0690952	-0.0236	0.0995226	0.0881182	0.0646255	0.0327695	-0.0133103	0.153939	0.106466	0.0265879
160400	AK024944		-0.150228	-0.100679	-0.141376	0.0685437	0.0424005	-0.0781578	-0.123958	-0.0850067	-0.151353	-0.0134751	-0.0507801	-0.126256	-0.134429	-0.10566	-0.126506	0.156719	-0.064116	0.0566741	0.154691	-0.0651277	-0.0678191	0.017023	0.0147426	0.11283	0.0341772	-0.0319628	0.083204	-0.0980286	0.0707745	-0.0814264	0.0900777	0.0123393	-0.0151792	-0.0820365	-0.0580236	0.18741	-0.0223652	0.0697538	-0.0132117	-0.184928	0.151937	-0.0285551	0.209631	0.160045	-0.0789655	0.107816	-0.121102
160403	NM_182764	ELMO2	-0.138151	0.0804132	-0.00736719	0.168985	-0.176722	0.0723628	-0.17552	-0.0856241	-0.0408388	0.11688	0.160769	0.0241515	0.141845	0.266437	-0.00892324	-0.189711	0.0415943	0.0050624	0.191816	-0.185727	0.0535128	0.0762661	-0.252798	0.176813	-0.231289	-0.071622	-0.147015	-0.274182	0.302318	0.215691	0.110393	-0.186686	0.0952816	-0.0258803	0.0568218	0.0428705	0.0797968	-0.144545	0.0209165	-0.0536467	-0.0531344	0.110582	0.0797876	0.364787	0.00390176	-0.0223815	0.0613661
160408	NM_014317	PDSS1	0.262875	0.123118	0.0717293	-0.0347122	0.146842	-0.187356	0.106664	-0.0378484	0.177646	0.0946137	-0.206948	-0.125244	-0.21015	-0.00158045	0.123073	0.184805	-0.12796	0.03868	-0.180728	0.251439	-0.213993	-0.0734838	0.0293371	0.0932798	0.150785	0.276898	0.124905	-0.0173766	-0.0834592	-0.244773	-0.196018	0.273423	-0.171005	-0.107513	0.0805778	0.222082	-0.183729	0.32107	-0.156228	-0.111105	-0.0225625	-0.384543	0.3401	-0.127531	0.186865	-0.146834	0.0789898
160424	NM_025045	BAIAP2L2	0.0960578	0.100745	0.108022	0.0209574	0.120822	0.0148249	0.161634	0.0810556	0.213645	0.0789408	0.0882088	0.14002	-0.0121579	-0.0189242	0.224884	0.0148249	0.201131	0.0216654	0.0855689	0.169026	-0.0395851	0.138135	0.188238	0.0734582	0.0106186	0.107462	0.0315267	0.0704202	0.00751536	0.028407	-0.0687169	0.0359642	0.0535717	-0.10832	-0.038976	-0.0351081	0.0256002	0.0504344	0.101306	0.0786796	0.180443	-0.0282423	-0.0134255	-0.159683	0.232501	0.0691693	0.000683218
160446	NM_007047	BTN3A2	-0.108168	-0.0907026	-0.0866448	0.0273533	-0.146545	0.0677532	-0.0736719	-0.0774502	-0.0633615	0.00959801	-0.0585671	-0.0137221	0.0225296	0.0194017	-0.082894	-0.249669	-0.0963015	0.0858467	0.107309	-0.0895258	0.0614973	-0.0996193	-0.147229	0.0390422	-0.0593656	-0.0868338	-0.137326	0.017212	0.0128164	0.12302	0.0579582	-0.231631	-0.0111786	0.00877493	-0.106425	-0.0671869	0.149049	-0.182097	0.0106764	-0.0523378	-0.00220604	0.0790307	-0.0991974	-0.0277072	-0.148662	-0.105832	-0.0318807
160450	NM_001002901	FCRLB	0.0788106	-0.0196814	0.0440056	-0.144907	0.0335598	-0.0163559	0.10845	0.0923822	0.166204	0.0172616	-0.0132774	0.0318563	0.0606415	0.00817388	0.18533	-0.0373626	0.0726192	-0.089164	-0.120455	0.0766106	0.0670947	0.146383	0.281106	-0.0760512	0.125934	0.0346463	0.0549947	0.106128	-0.12809	0.0296747	-0.0647822	-0.0402693	0.071311	-0.136085	0.0228259	-0.163868	0.0834599	0.0105939	0.117374	0.152099	-0.0886533	-0.120871	-0.0318805	-0.191662	0.169414	0.0829242	-0.00674986
160465	NM_018710	TMEM55A	0.278805	0.0527226	0.0176319	-0.0529121	0.0265301	-0.170647	-0.0555133	0.163758	0.146529	-0.09612	-0.0714906	-0.00947458	-0.0928102	0.180846	0.112915	-0.0332469	-0.143156	-0.0304073	-0.135511	0.182106	-0.0943738	-0.0506904	-0.0620902	-0.0289009	0.0554968	0.00344899	-0.113422	-0.023896	-0.0152447	-0.172377	0.0296006	0.0913798	-0.0451836	-0.00821518	0.0172285	-0.171968	0.0282919	0.134988	-0.0642806	-0.109343	-0.0238961	-0.0351567	-0.00838787	-0.00498829	0.185597	-0.0358647	0.0249909
160470	NM_006963	ZNF22	0.0341158	-0.114228	-0.00993542	-0.22812	0.125489	-0.25087	0.150587	-0.176747	-0.0726884	-0.0794676	-0.201581	-0.248907	-0.263474	-0.281402	-0.115763	0.289789	-0.13881	0.134668	-0.109359	0.106524	-0.205268	-0.261157	0.0396182	0.0108245	0.239504	0.0759188	0.199326	0.179701	-0.201919	-0.297076	-0.150991	0.243707	-0.29299	-0.10539	-0.0745195	0.278214	-0.150638	0.228169	-0.140258	-0.0864669	0.0965144	-0.10645	0.107528	-0.185225	0.0147674	0.0928925	0.0239044
160475	NM_182523	MGC61571	-0.0222609	-0.0557517	-0.0292054	-0.0987039	-0.169396	-0.0764786	0.0332717	-0.0963086	0.0877446	0.207748	-0.000814919	-0.0431995	0.0120592	-0.0692022	0.0247776	-0.149525	-0.161883	0.0826858	-0.13156	-0.0559742	0.0812858	-0.183961	-0.138421	0.0420549	-0.0331318	0.0175413	-0.0260033	-0.0157633	-0.0660249	-0.0170722	-0.00150637	-0.161135	-0.0645281	-0.103077	-0.0707824	0.0345483	0.066791	-0.209953	-0.0198135	-0.0361541	-0.0228753	-0.0256411	-0.074075	-0.187785	-0.0578021	-0.0076306	0.0205541
160494	XM_927767	LOC653505	-0.00676719	-0.00277401	0.0248921	0.0552334	0.076092	0.199819	0.202437	0.0134503	0.0602416	-0.00881601	-0.0311974	0.128067	-0.15062	0.169437	0.172085	0.0363749	0.0900949	0.0079352	0.110478	0.118097	0.112944	0.126454	0.155131	0.100532	-0.023147	0.131136	0.161823	-0.0366712	-0.0879371	0.243933	-0.054855	0.116132	0.168074	0.00400881	-0.111578	-0.010907	0.109752	0.178961	0.0941449	0.142879	0.157329	0.0483025	0.191818	0.0328766	0.213815	0.180887	-0.0780679
160504	XR_001274	LOC647357	-0.0331773	0.0183479	0.0755076	0.0988686	-0.0294605	0.135564	0.0373957	0.272364	0.122714	0.0400631	0.109125	0.13853	0.00913697	-0.0853771	0.0457275	0.00249414	0.131261	-0.03989	0.124283	-0.0140429	0.0791785	0.12373	-0.0410505	0.0569046	0.0201343	0.0607071	0.0405978	-0.0353048	0.061835	0.104689	-0.0129976	-0.0544607	0.0714756	0.0590702	0.0684447	0.117795	0.108821	-0.103404	0.0805792	-0.0228762	-0.0339714	0.129589	-0.0276824	-0.0328602	0.0104706	-0.00709556	0.122996
160523	NM_012322	LSM5	0.197258	-0.0936498	-0.00447796	-0.0215419	0.120777	-0.23282	0.031889	0.073771	0.150555	-0.00200851	-0.105014	-0.109909	-0.211485	-0.0152489	0.0729091	0.216661	-0.150232	-0.130203	-0.246994	0.127095	-0.204536	-0.0484887	0.036762	-0.0186445	0.153312	0.121941	0.0889747	0.0622878	-0.112673	-0.388901	-0.166488	0.303923	-0.265654	-0.207755	0.0569949	0.0513329	-0.235663	0.2567	-0.181294	-0.227701	-0.0999885	-0.236443	0.22435	-0.00922755	0.167525	-0.194873	0.0753683
160524	XM_929572	LOC646630	0.0134109	0.138758	-0.0142487	0.0185867	-0.111833	0.162465	0.0855253	0.021015	0.00656912	0.0350336	0.0161337	0.114971	0.15369	0.0625594	0.0164635	-0.16337	0.15957	0.0403757	-0.00865156	-0.130239	0.153377	0.066775	-0.091987	0.0321606	0.0180435	-0.0320945	-0.100844	-0.0109396	0.0966131	0.236821	-0.0958562	-0.120824	0.161464	0.0878563	-0.010989	0.00763899	0.0475209	-0.124938	-0.0290493	0.143447	0.0242994	0.059629	-0.112714	-0.0423593	-0.0678611	-0.00775408	0.0414787
160528	NM_001018081	KIR2DL5B	0.0639837	-0.0775322	0.00802572	0.000963086	0.0668069	0.00637939	0.0842741	0.105948	0.060184	-0.0441624	0.081459	0.121112	0.0543361	0.0179858	0.0295603	-0.0194345	0.222023	0.0313375	0.0205135	0.091238	-0.0290324	0.0787356	0.0498088	-0.0361858	0.0228177	0.05832	-0.0538999	0.0591102	0.0460223	0.0545175	-0.0960456	-0.00781186	0.114659	0.0382771	0.0433881	-0.0372401	-0.0309672	-0.0113019	0.0748006	0.107088	0.0256988	-0.0789648	-0.0529695	-0.163025	0.0628645	-0.0559331	-0.0171874
160537	NM_001512	GSTA4	0.0727431	-0.0313372	0.108919	0.124222	0.183283	0.0125365	0.0857229	-0.0466973	0.0774053	0.0596213	-0.0356259	-0.0434711	0.0654569	0.0589869	0.0997609	0.14131	0.190981	0.0891146	0.0495057	0.0907688	-0.106688	0.193262	-0.00143228	0.169175	0.173858	0.113306	0.219756	-0.0393217	-0.0312962	-0.163149	-0.217757	0.162049	0.104246	-0.148104	0.11431	0.156929	-0.323797	0.164383	0.0137879	0.00103721	0.284999	-0.1226	0.0472733	0.0322675	0.131508	-0.072182	0.15053
160543	NM_012267	HSPBP1	-0.297608	-0.123167	-0.146521	0.145451	-0.119925	0.0822735	-0.0199614	-0.216925	-0.208203	0.0939058	-0.02304	-0.106698	0.0387045	0.0753923	-0.152214	-0.155665	0.0498341	0.210283	0.0550045	-0.285526	-0.0223814	-0.0617538	-0.179768	0.112056	-0.140619	0.101552	0.0524429	-0.113273	0.144636	0.0544187	-0.0204801	-0.0507071	-0.0831234	0.123993	0.190962	0.169762	-0.0558924	-0.0390256	-0.110723	-0.156446	-0.00464257	0.0226366	0.0307281	0.135853	-0.224878	-0.123012	0.0872131
160553	NM_152858	WTAP	-0.0141271	-0.0168004	-0.146331	0.0708732	-0.159123	0.146825	-0.0790307	0.0856735	0.0461238	0.00803401	-0.0518502	0.0657376	0.0310163	0.296021	0.131889	-0.162893	0.00163809	0.0591847	0.066924	-0.201186	0.100465	0.127615	-0.223304	0.126148	-0.083772	-0.1098	-0.124049	-0.165971	0.0615881	0.154926	-0.0870814	-0.12494	0.0373471	0.00698866	0.00639585	0.0457681	0.00233777	-0.0476275	-0.0359803	-0.0494073	-0.113768	-0.112516	0.0380212	0.143138	0.0417752	-0.0547313	0.177916
160594	NM_207351	PRRT3	0.0108094	0.313249	0.128551	-0.102639	-0.240615	0.0168169	0.0962016	0.0268512	0.150711	0.160417	0.167783	0.097528	-0.00608308	0.0877478	0.151037	-0.163633	0.0333956	0.00167923	-0.102337	0.0847598	0.126542	-0.00946638	-0.0871058	0.0427711	-0.0818294	-0.133292	0.0339632	-0.126361	-0.000864308	0.210324	-0.0243818	-0.204672	0.131896	0.0566172	0.0454789	-0.0905402	0.168113	-0.158275	0.154598	0.0899078	0.0481625	-0.0336339	-0.0372309	-0.0236738	0.00628892	0.157707	0.091156
160600	NM_002663	PLD2	-0.130025	0.0122896	-0.00548218	0.0415856	-0.101108	-0.17226	-0.175446	0.0339714	-0.0831924	0.0740759	0.0818952	-0.0500728	0.00016463	-0.0148332	-0.0581822	-0.072725	-0.158162	-0.0386306	-0.0329681	-0.0982101	-0.0470922	-0.117589	-0.0293288	-0.054855	-0.133729	-0.153591	0.0449687	-0.00155575	0.0638682	-0.117242	0.0491917	-0.0908118	-0.216641	0.037989	0.156521	-0.162757	0.0455947	-0.106935	0.00377831	-0.210273	-0.157617	0.0482531	-0.0554554	0.0976915	-0.106879	-0.024036	0.189539
160634	NM_015969	MRPS17	0.295339	-0.0545259	0.0288518	-0.106155	0.0827852	-0.0997255	0.154096	-0.0387873	0.127939	0.104756	0.0373797	-0.0102773	-0.04855	-0.0841435	0.101717	0.0943503	0.0661088	-0.021534	-0.101449	0.177469	0.0420469	0.0688667	0.0207766	-0.0688083	0.176543	0.0541555	0.027617	0.104961	-0.085938	-0.0233779	-0.126298	0.0764649	0.117225	0.0234234	-0.0407545	0.203646	-0.059692	0.0472247	0.0739536	0.212379	0.02239	-0.0927702	-0.0256002	-0.201921	0.0610461	-0.0845633	0.0311238
160646	BF962585		-0.114408	0.0717866	-0.101684	-0.0374698	-0.0967449	-0.186352	-0.00346546	-0.107759	-0.0612294	-0.0452489	-0.239479	-0.0206613	0.0557026	-0.117348	0.00141587	0.0526732	-0.0565758	0.0297735	-0.0419901	-0.0128082	-0.0217393	-0.116947	0.0128576	-0.0396431	-0.0576617	0.00481541	-0.019377	-0.00208256	-0.114673	-0.207624	-0.0639837	-0.00360547	-0.110271	-0.0852468	-0.118986	-0.169227	-0.0267608	0.0358729	-0.0696147	-0.0362529	-0.0652511	-0.157452	-0.099181	-0.148472	-0.0944408	0.0255094	-0.00937572
160671	NM_152862	ARPC2	0.0742168	0.0774334	-0.0725195	0.0466479	-0.0721738	0.106836	0.179043	-0.123991	0.0129654	-0.039421	-0.0261926	0.0885144	0.0410505	0.0506237	-0.000288112	-0.0972054	0.136908	0.100128	-0.00111952	0.0108574	0.0658929	0.0628074	-0.0446971	0.0966959	0.0179118	0.0666502	-0.0871716	-0.000419805	0.10277	0.255729	0.00502947	-0.0351081	0.049423	0.0624781	-0.0508458	0.0137222	0.133524	-0.00234598	-0.06433	0.0481643	0.076446	0.0288267	0.0539244	-0.0627241	-0.00736726	-0.0278883	-0.137615
160674	NM_016941	DLL3	-0.140176	-0.0111866	0.0190477	0.0397746	-0.157872	-0.00754826	-0.134478	0.140981	0.00348213	0.225101	0.121406	0.11246	-0.0440221	0.0696056	0.00412412	-0.0862576	-0.0931077	-0.206249	0.0218141	-0.124987	0.16635	-0.0875352	-0.198881	0.0665684	-0.0917648	-0.0017533	0.0895588	-0.225616	0.0274768	0.00413223	-0.009919	-0.0880295	-0.0307124	-0.0827938	-0.0261678	0.0420721	0.00793523	-0.198149	0.0481631	-0.0922621	-0.104828	-0.0165618	0.0520147	0.168252	-0.0743475	0.0305553	0.11162
160682	NM_012426	SF3B3	0.36421	0.102852	0.0329425	-0.154341	0.253736	-0.197168	0.298408	-0.112113	0.231228	0.0620249	-0.249275	-0.0234271	-0.183982	-0.121546	0.160092	0.266642	0.112304	0.00851141	-0.226208	0.376369	-0.0631107	0.00418167	0.213731	0.168524	0.263515	0.268568	0.184912	0.0944561	-0.37376	-0.290285	-0.277856	0.272485	-0.0665284	-0.205964	-0.0148578	0.146845	-0.326118	0.30971	-0.182289	0.00768028	0.158802	-0.442517	0.276602	-0.401459	0.237012	0.0348933	-0.129721
160703	NM_002338	LSAMP	0.0324364	0.017887	-0.0570937	0.0887438	0.00181916	0.116665	-0.0666587	0.197721	0.0108827	-0.0973054	0.0348275	0.0733683	0.202479	0.000535048	0.0344335	-0.0821748	0.00162163	-0.32517	0.141537	-0.00861838	0.0481129	0.0485667	0.0712601	-0.120831	-0.0542621	-0.0530024	-0.0803559	-0.00865127	0.0789813	0.14313	0.121481	-0.125549	0.185114	0.0857325	-0.146709	-0.107909	-0.0245218	-0.201375	0.12228	0.121831	-0.191959	0.0399639	-0.14852	0.049175	-0.0343833	-0.0804712	0.0460308
160735	NM_006178	NSF	-0.0773699	-0.0305799	-0.0842083	0.0960205	-0.224959	0.122394	-0.149978	0.0753759	0.0453829	0.0501714	0.104713	0.10017	-0.00138289	0.195482	0.0615901	-0.239544	0.0281932	-0.0998238	0.153382	-0.174277	0.204379	0.138744	-0.193251	0.0742732	-0.290564	-0.100218	-0.150908	-0.178368	0.185785	0.11804	0.0886619	-0.213472	0.299641	0.0347375	0.0201753	-0.0271481	0.032951	-0.107528	0.181499	0.00731808	-0.0814507	0.0247192	0.0580072	0.158004	-0.0377088	-0.0169981	0.0356919
160736	NM_016292	TRAP1	0.0317079	0.122814	0.0235751	0.0764957	-0.0383425	0.110253	0.0199862	0.0142899	-0.0107345	0.180132	0.0433061	-0.0272097	-0.0410177	-0.0508874	-0.0725675	0.0234269	0.00349021	0.0987542	0.0673853	0.0648069	-0.00853607	0.144219	0.0403263	0.109727	0.0177225	0.135285	0.105331	-0.11455	0.0438576	-0.0450925	-0.0109233	0.0461963	0.138021	0.0702244	0.0256247	0.22736	-0.117185	0.0468374	-0.00716976	0.0450529	0.021188	-0.131935	0.238747	0.108673	-0.00834685	-0.00795166	-0.0215009
160747	NM_025076	UXS1	0.113371	0.103231	-0.0207599	-0.0617774	0.0010701	0.115874	0.17864	-0.00128411	0.167068	0.11395	0.134585	0.229514	0.0506402	0.0618927	0.192879	-0.013442	0.20886	0.00748247	0.0362444	0.0975927	0.199539	0.104583	0.0582461	0.121127	0.0121003	-0.0764786	-0.116459	0.0401613	-0.174475	0.20215	-0.0454299	-0.108963	0.27111	-0.148622	-0.187274	-0.0515632	0.0695815	-0.0885957	0.187228	0.2297	0.174105	-0.0232375	-0.0222661	-0.247933	0.0958484	0.18497	-0.179851
240025	NM_001810	CENPB	0.115265	0.175883	-0.0155658	-0.146307	0.17981	-0.0714001	0.148793	-0.197631	-0.0464038	0.0695324	-0.140257	-0.126973	-0.0583204	-0.228005	-0.0964356	0.144167	0.103373	0.0129483	-0.0587008	0.155181	-0.1563	-0.161777	0.224853	0.155297	0.222449	0.247916	0.260676	0.150464	-0.212728	-0.0959554	-0.317055	0.076028	-0.178002	-0.0700515	0.0422852	0.149776	-0.210639	0.0152777	-0.197847	0.00416531	0.246197	-0.170771	0.0356836	-0.198322	-0.00324325	0.160301	0.0274605
240035	NM_004360	CDH1	-0.121809	0.108812	0.0114829	-0.0552828	0.0382847	0.10007	0.0468537	-0.165922	-0.102241	0.0611194	0.121505	0.123803	0.199383	0.0528627	-0.00744152	0.0918879	0.181573	0.158943	0.0875528	-0.00967202	0.0756884	0.0956681	0.0151707	-0.0272628	0.0370006	-0.0497098	0.213402	0.0447874	0.0478168	0.268241	-0.120411	-0.110988	0.133798	0.102229	0.0597852	0.03347	0.0474715	-0.120649	0.11474	0.200041	0.0621396	0.101124	-0.1286	-0.0269911	-0.0566826	0.21127	0.25703
240037	NM_052937	PCMTD1	0.013625	0.0744786	0.032992	-0.0097873	-0.00699681	0.044623	-0.102771	0.191301	0.047828	-0.00828511	0.0793767	0.101134	0.0539001	0.265385	0.148885	-0.0748573	0.0588974	0.0211881	0.0224727	0.0158457	0.0668233	0.135753	0.0247111	0.0185869	-0.127786	-0.0951891	-0.00167923	-0.0602217	-0.0965312	0.0971078	0.149173	-0.146722	0.0150311	-0.0251478	0.0652017	-0.204681	0.177906	-0.00909585	0.0587986	0.0460942	0.0134421	0.0657535	-0.0994777	-0.00451911	0.146127	0.187095	-0.0502867
240075	NM_153207	AEBP2	0.197933	0.0249085	0.140735	0.0819861	0.0308436	-0.086793	-0.0441375	0.15081	0.210097	0.0645687	0.0354779	0.0734591	-0.224663	0.0582546	0.14567	0.0354695	0.0543206	-0.119424	-0.0586185	0.169356	0.0863073	-0.0143313	-0.012051	-0.0356592	-0.0445655	0.0119521	-0.0612756	-0.0635801	-0.044014	-0.176542	-0.0487227	0.167128	0.0667838	-0.097002	0.0621396	0.109169	-0.0266704	0.141344	0.109876	0.0280953	-0.108072	-0.0932222	0.0982677	-0.146978	0.164336	-0.0699104	0.00377829
240091	NM_000882	IL12A	0.182574	-0.190682	0.0138536	-0.169026	0.126131	-0.143219	0.133169	-0.00816565	-0.0624889	-0.0544683	-0.249867	-0.157001	-0.27364	-0.200915	-0.070217	0.182763	-0.19727	-0.140553	-0.198755	0.151633	-0.217385	-0.10106	0.0692599	-0.0872954	0.153328	0.149739	0.0596949	0.131745	-0.0671361	-0.24781	-0.0711616	0.232561	-0.236241	0.144572	0.0117298	0.0660345	-0.157404	0.144504	-0.271898	-0.0257738	-0.0478086	-0.0537846	0.0334609	-0.0490186	-0.0266209	-0.127572	0.0411577
240162	NM_152396	METTL6	0.142391	-0.127975	0.105125	-0.136289	-0.103923	-0.0292629	0.152415	-0.0216077	0.1232	-0.0685854	0.00828912	0.0958323	-0.0980125	0.0456684	0.164496	0.00412397	0.140999	0.0870073	-0.108593	0.0472241	0.116368	0.0926471	0.0204964	-0.0649468	0.149369	-0.0272709	-0.0782075	0.148422	0.0821916	0.0706842	-0.187852	0.0636391	0.0563129	-0.0635565	-0.101568	0.0844158	0.0610206	0.0841507	-0.000765539	0.105491	-0.0311398	-0.0824385	0.0420381	-0.146208	0.117349	0.0363256	-0.0184469
240170	NM_198900	FMNL3	-0.0252329	0.0626826	0.171709	-0.047965	-0.0904807	-0.263777	-0.160251	0.0611601	0.0642753	0.0604115	0.275443	0.133689	0.155328	0.0716799	0.0431674	-0.0705848	-0.143016	-0.0451417	-0.0141174	0.0905795	0.135712	-0.1282	-0.118739	-0.0163808	-0.0310328	-0.18655	-0.122139	-0.0978145	0.00591022	0.0359307	0.177085	-0.148071	-0.0144301	-0.0890746	-0.0625345	-0.166765	0.194841	-0.212867	0.123976	-0.00707112	-0.0470101	0.156794	-0.0850228	0.10114	0.0430017	0.127465	0.0224886
240189	NM_152274	FAM58A	0.0174366	0.130592	0.137861	-0.0525088	-0.0649713	0.0339383	-0.0536776	0.266882	0.0554835	0.155618	0.169939	0.0771713	-0.00498829	-0.0367866	-0.022234	-0.00316912	-0.105414	-0.317383	-0.0144549	0.0258798	0.0277483	-0.185944	-0.120213	-0.0293043	0.0314279	0.0733671	0.119645	-0.0319463	0.0584931	0.157601	0.0397995	-0.10269	-0.000362194	0.142029	0.0243569	0.00731796	-0.0095157	-0.252814	0.00876666	0.00369608	-0.100894	0.105487	0.113652	0.251193	-0.00614075	0.0437175	0.137656
240224	BX101252		-0.0931764	0.118377	-0.00584437	-0.163996	0.0251637	0.0962835	0.0190724	0.106647	-0.00223087	0.0275017	0.1448	0.0684705	-0.00628887	0.0521301	0.0722256	-0.0299543	0.120445	-0.0299299	-0.0285806	-0.0356012	-0.054731	0.151487	-0.014471	-0.0520233	0.0268923	-0.0446063	0.0614646	0.0733506	0.158868	0.125449	-0.0890076	-0.0602394	0.0333218	-0.00599263	0.19167	0.00521888	0.172954	-0.0717211	-8.2316e-006	0.0934804	-0.0621972	0.0433718	-0.0852039	0.0883734	0.0309425	-0.00955677	0.353322
240240	NM_015328	KIAA0828	-0.0986437	0.100746	0.0171217	-0.0970091	-0.181169	-0.270966	-0.12349	0.0667416	0.0123975	0.14349	0.193829	0.107242	0.00775414	0.114164	0.0283258	-0.159511	-0.138313	-0.0983018	0.00875041	0.0187021	0.117349	-0.136494	-0.239037	0.0494472	-0.0864809	-0.164771	0.0702112	-0.186592	0.0228179	0.0637702	0.12391	-0.18146	0.0254731	0.0433934	-0.0214267	-0.0872071	0.193057	-0.191096	0.114445	-0.0729056	-0.139393	0.110937	-0.0626502	0.172879	-0.0206696	0.113711	0.168892
240280	NM_080652	TMEM41A	0.0197994	0.208544	-0.0210891	0.106285	-0.0745939	0.223987	0.122641	0.106812	-0.0048404	0.0979886	0.124938	0.0232461	0.0817306	0.0604522	0.0303012	-0.0676544	0.0384992	-0.0168417	0.00714515	-0.0723384	-0.0110878	0.138514	-0.044837	0.0891887	-0.022826	-0.00873359	0.0394618	-0.0975017	0.0407706	0.0811136	-0.12409	-0.0720354	0.0746201	0.0511432	0.0270568	0.0184307	-0.0275264	-0.0467796	0.0774018	0.0521979	0.00203318	-0.0811132	0.0559164	0.118385	0.011516	-0.159922	0.0576208
240288	BM988092		-0.0141107	0.0433058	0.0280694	0.144488	-0.184896	0.2175	-0.153501	0.292803	0.114013	0.174098	0.0923904	0.082456	0.169273	0.0856241	0.0091455	-0.250838	0.0874279	-0.132462	0.133568	-0.138997	0.0963329	-0.00722738	-0.0493726	0.0458003	-0.194477	-0.0892209	-0.0449852	-0.0693666	0.027806	0.120641	0.0878881	-0.272427	0.192835	0.031593	0.0275672	-0.124817	0.0385402	-0.26326	0.107974	-0.0269262	-0.0728323	0.106318	0.0166029	0.181669	-0.0260858	-0.0830476	0.0420138
240332	NM_004991	MDS1	0.0576034	-0.112977	0.115447	-0.047504	0.167643	0.10193	0.0729805	0.0137219	0.118886	-0.0761585	0.162523	0.0614078	0.158679	0.205771	0.129486	0.0937811	0.18601	0.0953624	-0.100756	0.132116	0.0280282	0.216805	-0.158382	0.0662474	0.147657	0.0747829	0.0821586	0.0672099	-0.00665105	0.121991	-0.132429	-0.00399236	0.0719613	-0.0531105	-0.00532576	0.0741262	-0.0575387	0.00368771	0.00738375	0.15759	0.103775	-0.0177554	0.0412644	0.075524	0.155643	0.163807	0.0961937
240333	NM_005391	PDK3	0.0864092	-0.178697	0.068091	0.0457918	-0.092555	-0.0717043	0.0259292	0.0703464	0.138388	0.00460145	0.0873362	0.0408781	0.00563035	0.0802983	0.077247	-0.00124295	0.0733354	-0.180098	0.0215095	0.116254	0.0602955	0.0457597	0.0357906	0.0308189	-0.0283411	-0.0401119	-0.0706263	0.0296415	0.105767	0.018842	0.0320536	0.00787771	0.193749	-0.0728582	-0.0490184	-0.0254276	-0.0300288	-0.0326873	0.109472	0.0799226	-0.0377414	-0.0279871	-0.0176071	0.0424087	0.100162	-0.0732274	-0.0036795
240347	NM_012224	NEK1	-0.0241956	0.0195497	0.0125777	0.0223568	0.126279	-0.279351	0.032605	-0.0656462	-0.0074911	-0.0325394	-0.0613823	-0.207189	-0.176294	-0.0669221	-0.094155	0.220463	-0.174008	-0.010701	-0.0942863	0.0692763	-0.289558	-0.168963	0.0933123	0.0491423	0.131795	0.192476	0.214398	-0.0521134	-0.0030045	-0.339781	-0.0138948	0.181006	-0.240143	-0.108542	0.187933	0.147232	-0.168887	0.243636	-0.130183	-0.216892	0.0205541	-0.236977	0.229156	0.121415	0.0323748	-0.050385	-0.0574808
240358	AK096154		0.0839971	0.215228	0.160539	-0.192148	-0.127572	-0.0585998	-0.109849	0.208306	0.0928073	0.0221182	0.0315102	0.00870081	0.0654322	0.0308023	0.0595569	-0.0577273	-0.0299301	-0.0278802	-0.0903187	-0.0130716	0.0964646	-0.00605025	0.0139112	-0.148851	-0.0976339	-0.138758	-0.0606086	0.0213607	-0.054188	-0.0968605	0.062642	-0.131509	0.112461	0.0369107	-0.0703214	-0.224708	0.0972725	-0.0844141	0.166912	0.155647	-0.180805	0.0748491	-0.102391	-0.135754	0.0106763	0.21164	-0.0304155
240368	XM_370681	LOC387841	-0.113859	0.133871	-0.0252053	-0.000345729	-0.0966888	0.0423187	-0.0301525	-0.161089	-0.0590242	0.0545351	-0.0372646	-0.0588322	-0.09943	0.0225382	0.0207815	0.010627	-0.0767898	0.00344907	0.0793347	-0.0402609	0.0267774	0.130317	0.113975	-0.0133518	-0.149108	-0.158179	0.0576132	-0.0475787	0.046196	0.0155743	0.0306877	0.120448	-0.0175379	-0.0123641	0.0447964	-0.00353556	0.0065936	0.138728	0.00698875	-0.0568663	-0.00916181	-0.123878	0.175169	0.205289	-0.0898943	0.0398905	0.0488303
240372	BM713638		0.132487	-0.0554554	0.105018	0.042631	0.010561	0.341548	0.0296499	0.265087	0.0957132	0.0241103	0.0918718	0.143444	0.220728	0.0377826	0.0716576	-0.0370498	0.15324	-0.157132	0.124472	0.0290819	0.125472	0.133542	0.0498747	0.00206612	0.0236326	-0.0544347	-0.0678358	0.129835	0.0116558	0.237019	-0.05404	-0.12615	0.186801	0.0109069	-0.170976	0.0194926	0.101981	-0.201005	0.15766	0.231964	-0.115258	0.106606	0.012092	-0.0997411	0.025773	0.0889332	-0.0135326
240382	XR_015310	LOC643438	0.170324	0.0560481	0.0835415	-0.145706	0.00929337	-0.0539244	0.093444	-0.00134997	0.099895	0.0597118	0.00517762	-0.121713	0.0474052	-0.235915	0.00037043	0.0551261	-0.10585	0.00642883	-0.256205	0.132354	-0.0437173	-0.0505176	0.0622219	-0.0622963	0.16319	0.0900934	-0.00664282	0.0850887	-0.0851055	-0.0929587	-0.0823977	0.0322352	-0.0762994	0.0192785	-0.0579742	0.0232792	-0.154334	-0.0738283	-0.0447882	0.0586846	-0.0424252	-0.225914	0.0872289	-0.132585	0.0214103	0.00237067	-0.0115324
240400	NM_198079	FLJ40113	-0.0538905	0.128534	0.105462	0.0189901	-0.0284645	-0.139351	0.017673	0.0240195	0.0592538	0.0626669	0.175446	0.08658	-0.0781499	-0.0783886	0.00176983	-0.0614644	0.124923	-0.103273	0.0605691	0.00710379	0.00707083	-0.0530282	0.105758	0.0724704	-0.0247521	0.0168827	0.0824714	0.0311067	0.0496771	0.122181	0.0474137	-0.00594327	0.00200853	0.118865	-0.0659423	0.0100509	0.131121	-0.0875997	0.071689	0.0558857	0.0763472	0.115332	-0.0912294	0.00708732	-0.00698037	0.0180846	0.129704
240440	NM_018155	SLC25A36	0.0423814	-0.194238	0.00855253	-0.104803	0.083879	-0.0799358	0.255687	-0.104993	0.110852	-0.104228	-0.0991238	0.0860697	-0.204874	0.0619009	0.17909	0.0981603	0.123779	-0.0308106	-0.0724805	0.121513	0.0338066	0.160138	0.152596	0.12507	0.122361	0.0366053	0.0168663	-0.0340042	-0.136166	0.0187514	-0.149658	0.232512	-0.0160106	-0.118544	-0.122147	0.127599	0.0339552	0.239339	-0.12503	0.183405	0.0924562	-0.116846	0.0559658	-0.118435	0.121416	-0.00785285	-0.106845
240452	NM_006333	C1D	-0.0214706	-0.0777791	-0.00335022	0.0839366	0.129597	-0.060987	-0.20913	0.124469	-0.099327	-0.148267	0.0360375	-0.07229	0.0117217	0.144208	-0.0606188	0.052986	-0.0121252	-0.0569952	0.0549963	-0.0734497	-0.147434	0.0125286	0.123061	0.00121827	0.076092	-0.0825534	-0.0481954	-0.0702391	0.143516	-0.127062	-0.0884396	0.0932648	-0.0121417	-0.00607495	0.129786	-0.0953804	-0.0472163	0.144916	-0.0111868	-0.0853392	-0.137721	0.0500887	0.0747994	0.132198	-0.00582795	-0.0584437	0.00116065
240468	NM_058172	ANTXR2	0.0123736	-0.175437	0.000321029	-0.0711531	0.187094	-0.267004	0.0285386	-0.23561	-0.219514	-0.257673	-0.303619	-0.299622	-0.103914	-0.307545	-0.221336	0.245734	-0.306743	0.0447878	-0.155703	0.0466479	-0.230259	-0.29922	0.2048	-0.185177	0.22025	0.0541384	-0.0580156	0.223822	-0.0607238	-0.287305	0.0608393	0.250852	-0.431603	0.0570041	-0.0489032	-0.0797978	-0.110912	0.156942	-0.264127	-0.216727	0.059201	0.0392149	0.0159937	-0.131013	-0.173925	-0.101906	-0.18395
240471	NM_001039933	CD79B	-0.11016	0.0714903	0.00857723	-0.0207599	-0.2034	-0.0581553	0.0115982	-0.106079	0.00865181	0.114452	-0.000872539	0.000946635	0.0788578	-0.00425569	-0.0771646	-0.167206	-0.0229826	0.133869	-0.0267861	-0.114146	0.0559493	-0.175745	-0.136931	0.0989266	-0.0615716	-0.0488867	-0.0438904	0.0053093	0.0193687	0.133334	0.0383754	-0.276881	-0.0246127	0.0876752	-0.0616125	-0.0680101	0.166204	-0.270421	0.0506985	-0.0364504	-0.0280118	0.147402	-0.0956414	-0.0486976	-0.0968774	0.0167758	-0.0608146
240482	NM_003920	TIMELESS	0.0225491	0.0302506	-0.0785862	0.0804794	0.132297	-0.0489855	0.044837	-0.297758	-0.10937	0.0586664	-0.311974	-0.216055	-0.0724125	-0.129753	-0.12141	0.126427	-0.103051	0.297282	-0.0642323	0.0433883	-0.216924	-0.0623217	0.0274274	0.109924	0.0551017	0.233749	0.201631	-0.0100177	-0.0521301	-0.234023	-0.162556	0.137584	-0.253832	-0.0488301	0.190715	0.161168	-0.232311	0.232128	-0.27394	-0.173963	0.210776	-0.164268	0.126839	-0.0832534	-0.0482288	-0.0701077	-0.0302838
240484	NM_014827	ZC3H11A	-0.0705371	-0.109109	-0.0889459	-0.0104047	0.0533815	0.101289	-0.0923661	0.0398406	-0.0927789	-0.203242	0.0242336	-0.0140267	-0.0566659	0.0572339	0.0275889	0.122394	0.0155578	-0.0403676	0.0591083	-0.144455	0.0482284	0.0722741	-0.0438741	-0.172093	-0.0365892	-0.0886286	-0.158844	0.005227	0.215012	0.0561352	0.097717	0.215704	-0.0636517	0.0095652	-0.0720833	0.200491	0.107554	0.147163	0.0427057	-0.0521446	-0.15281	0.0271229	0.14927	0.197285	0.117235	0.0348029	-0.0514267
240487	NM_006027	EXO1	0.156839	0.0114829	-0.0508213	-0.107536	0.253061	-0.273326	0.132461	-0.0852784	0.0545451	-0.0318891	-0.255827	-0.170468	-0.201211	-0.138487	-0.0208675	0.29048	-0.074389	0.0401534	-0.26349	0.191917	-0.175388	-0.106731	0.0934523	0.0443927	0.219633	0.387677	0.224753	0.0731695	-0.175232	-0.418779	-0.18749	0.337252	-0.180735	-0.172593	0.107034	0.223119	-0.285891	0.343608	-0.159421	-0.109952	8.2315e-005	-0.368796	0.213269	-0.262931	0.0915186	-0.110994	-0.0234928
240504	NM_020905	RDH14	0.0176754	0.0356999	-0.0507061	-0.00254353	-0.104812	0.0144133	0.200067	-0.164498	0.0482394	0.0595554	-0.13782	0.0937004	0.0433224	0.072001	0.0459662	-0.08094	0.134513	0.0888183	0.00797656	-0.0383341	0.133358	0.00541642	-0.120592	0.0543034	-0.00869247	0.0535786	-0.0742482	-0.0475697	0.0761002	0.144068	-0.0773518	0.0140926	0.0469782	0.0407301	-0.0329176	0.0646762	-0.0530442	0.0449193	-0.033659	0.0468554	-0.034029	-0.114303	0.0295921	-0.129259	0.0123144	-0.0283411	-0.0161832
240519	NM_181515	MRPL21	0.136258	0.322435	0.00564681	-0.0299544	-0.164902	0.0880026	0.0426474	0.129218	0.0490626	0.172707	0.154843	0.127829	0.121736	0.0739683	0.0859973	-0.166877	0.133311	-0.0563943	0.0245059	-0.0640411	0.183702	0.0761838	-0.050525	0.0705937	-0.0744704	-0.110261	-0.10049	-0.065613	0.0336586	0.125646	-0.12884	-0.215061	0.128826	-0.0136563	-0.0178047	-0.0321035	0.0777636	-0.235948	0.129047	0.161953	-0.047043	0.0629792	-0.0747664	-0.00289749	0.0808999	0.124888	0.0113019
240520	XM_001133149	LOC731486	-0.131647	-0.200329	-0.104927	0.0719763	-0.106458	-0.170136	-0.0482119	-0.190271	-0.128361	0.00384414	-0.00256	-0.0481467	0.0121497	-0.208841	-0.111434	-0.156488	-0.135286	0.00496362	0.155555	-0.093584	0.0208668	-0.108509	-0.041388	-0.165166	-0.0224391	-0.272256	-0.112936	-0.0339548	0.00343254	-0.0869168	0.106812	-0.056815	0.085774	0.141527	-0.156752	-0.174709	-0.0524022	-0.135334	0.0775499	-0.0166776	0.0456766	0.121209	-0.283829	0.0592174	-0.19834	-0.0996094	0.0853693
240523	NM_004894	C14orf2	0.185374	0.222251	0.227413	-0.0976507	-0.146102	-0.0958641	-0.0285552	0.22915	0.232818	0.120931	0.131631	0.0796658	0.0783148	-0.00530111	0.145596	-0.0213607	-0.0430021	-0.153782	-0.0849972	0.0938477	0.0594068	-0.0542796	-0.0483438	0.0731046	0.0726351	-0.0609296	0.10212	0.0148826	-0.0595387	0.0207353	-0.19578	-0.153316	0.0476945	-0.191798	-0.150176	0.0162165	-0.0557609	-0.235727	0.10148	0.0446577	-0.12907	-0.0800764	0.0607732	-0.0654736	0.130874	0.04636	0.11218
240544	NM_005848	DENND4A	-0.155407	-0.00541633	-0.229306	0.00489776	-0.0331649	-0.0309916	-0.0156811	-0.132017	-0.100077	-0.0889836	0.0532498	0.0224436	-0.219469	0.0627655	-0.00315278	-0.109825	0.127096	0.151272	0.0806549	-0.151337	0.0758286	0.15301	-0.0143311	0.0218219	-0.169998	-0.111068	-0.00477429	-0.0742646	-0.00377004	0.0242749	0.116995	0.00339146	0.0542881	0.014142	0.190847	-0.0101744	0.121614	0.0989266	0.0591196	-0.0684478	0.137681	-0.0537025	-0.0179035	0.00418985	0.00302923	0.0458085	-0.0521305
240554	NM_002074	GNB1	-0.0813551	0.0695236	0.0301029	0.0452901	-0.00239539	-0.0236327	-0.0830977	0.00786115	-0.0437533	-0.0354948	-0.217536	0.0425989	-0.0323254	-0.105735	-0.104302	0.00837147	-0.0428541	-0.0543368	-0.0716208	-0.0461462	-0.0538013	-0.157744	-0.00475785	0.00138291	-0.103216	0.0455698	0.0104047	0.0949096	-0.0769158	-0.101372	0.0660586	-0.0514401	-0.0829512	0.0805143	-0.130914	-0.0322931	0.127936	-0.119119	-0.022917	-0.0297212	0.0726189	0.114221	-0.079352	-0.0431129	-0.0560328	0.0254273	-0.0265716
240561	NM_006232	POLR2H	0.246813	-0.223558	0.162737	-0.0784462	0.135598	-0.0735482	0.204956	0.0248262	0.23555	0.0629057	-0.107232	0.0297819	-0.286958	-0.128988	0.194994	0.212298	0.0491344	-0.161313	-0.179699	0.247513	0.0250154	-0.00414875	0.00206611	-0.0196322	0.149031	0.153723	0.158037	0.125604	-0.157288	-0.279576	-0.294524	0.247321	0.00516949	-0.229408	-0.144701	0.250671	-0.279388	0.175298	-0.04059	0.128153	-0.00937568	-0.22067	0.068955	-0.2142	0.12926	-0.0715482	0.0225626
240563	BI917252		-0.0107436	-0.00407459	-0.0551431	0.0314609	-0.0890323	0.278249	-0.00636298	0.179077	0.0781424	0.0173893	0.0273781	0.115473	0.15714	0.0530358	0.059376	-0.234746	0.137197	0.0984002	0.123394	-0.0713345	0.124872	0.143552	-0.0767344	0.0552421	-0.178081	-0.078545	-0.0910902	0.132642	-0.0366139	0.209526	0.141081	-0.289353	0.212205	0.108946	-0.121201	-0.110556	0.163196	-0.254322	0.179804	0.215954	-0.0516447	0.0805867	-0.130873	-0.073129	-0.0400591	0.117464	0.0422362
240564	NM_004237	TRIP13	0.0494696	-0.113421	-0.015928	-0.0843564	0.237899	-0.0999547	0.106985	-0.231519	-0.0536149	0.0111867	-0.303998	-0.240881	-0.249958	-0.214999	-0.0871745	0.32502	-0.0800194	0.0643048	-0.175962	0.111759	-0.215261	-0.0812957	0.171791	0.00583616	0.207804	0.345681	0.261861	0.113487	-0.111545	-0.356047	-0.250008	0.433348	-0.276757	-0.0848353	0.159995	0.337079	-0.336465	0.419568	-0.246841	-0.134689	0.027238	-0.317086	0.272305	-0.147031	0.0204143	-0.0934605	0.0236245
240594	NM_016507	CRKRS	0.167895	0.0975676	-0.0811791	0.159708	0.18995	-0.0217228	0.090316	0.0437587	-0.0709761	-0.0828837	-0.170606	-0.100187	0.0654158	-0.05106	-0.0967727	0.0963658	-0.0608233	0.108418	0.147447	0.00814919	-0.153607	0.0371576	0.141393	0.0447549	0.14741	0.0235173	-0.119316	0.0392723	-0.00844552	-0.0235834	0.0495703	0.137848	-0.0690473	0.140037	-0.159419	0.0118701	-0.0275017	0.155485	-0.0234518	-0.0546345	0.0647655	0.0411657	0.0862411	-0.0613988	0.064766	-0.0539904	-0.156185
240600	XM_001131588	LOC389599	-0.0908631	0.160818	0.054937	0.0568879	-0.0558754	0.194007	0.0146438	0.0281353	0.0620197	0.0841267	0.125465	0.112913	0.166194	0.239718	0.13426	-0.0644442	0.0946881	0.0330661	0.0628905	-0.0620902	0.118097	0.109876	-0.0717211	0.0578019	-0.0924233	-0.0361608	0.0590116	-0.164769	-0.00233775	0.0947203	-0.0119687	-0.0881201	0.0419815	-0.161941	0.0244722	-0.0558766	0.0193689	-0.00970494	0.0760353	0.00795193	0.0702147	-0.00292218	-0.0424003	0.116303	0.052468	0.0688894	0.00781173
240626	XM_928168	LOC645138	0.0909173	0.0327451	-0.00207436	0.0845012	0.239308	-0.0850153	-0.152901	0.0534558	-0.0750762	-0.0889922	-0.0583042	-0.150179	0.0415694	-0.0324653	-0.139933	0.101758	-0.109588	-0.118856	-0.0591332	0.133553	-0.198825	-0.086791	0.034408	0.117794	0.023567	0.166401	0.0646343	0.0303332	0.0146028	-0.196933	-0.14663	0.0699286	-0.0173854	0.0427925	0.119283	-0.0255678	-0.244039	0.0759198	-0.0925405	-0.115168	0.00403347	-0.0635395	0.149839	0.00919466	-0.0672443	-0.151165	-0.0382852
240634	NM_153219	ZNF524	-0.123637	-0.0628637	-0.0106351	0.133762	-0.033247	0.136124	-0.0550276	0.164712	-0.0409623	0.0296172	0.119184	0.0808261	0.142578	0.0293535	-0.0178629	-0.00229658	0.0581645	0.0714827	0.0895202	-0.0994942	0.0543359	0.128232	0.0514963	-0.101322	-0.12111	-0.0610857	-0.0479814	0.0208174	0.0393795	0.0181258	0.0795496	-0.0251971	0.0231722	0.0972403	0.0897971	-0.13304	0.0185375	-0.0693586	0.0843657	0.0650066	-0.102688	0.162539	-0.0278635	0.106532	-0.023888	0.0151542	-0.0171463
240672	NM_014232	VAMP2	-0.246159	0.114978	0.0817803	0.0711616	-0.123564	0.162926	-0.148061	0.0644694	-0.158195	0.0927414	0.188938	-0.0425781	0.142299	0.0517681	-0.149654	-0.10398	0.00107011	0.0143147	0.158235	-0.140298	-0.0359305	-0.068718	-0.116019	-0.0237069	-0.186271	-0.0496607	0.0666837	-0.0896164	0.210019	0.091107	0.0458416	-0.250812	0.0560332	0.14538	-0.0869658	-0.0055564	0.0885309	-0.273287	0.119433	0.0262513	-0.145106	0.241933	0.0186279	0.282613	-0.126367	0.078784	0.153885
240673	NM_005918	MDH2	-0.15936	0.125359	-0.163768	0.145206	-0.0659269	-0.096902	-0.112864	-0.177449	-0.168387	0.0998502	-0.104879	-0.210781	0.191508	-0.156475	-0.211843	-0.101248	-0.175714	0.235351	0.178767	-0.10413	-0.141073	-0.15495	0.095536	0.021394	-0.100512	0.0976758	0.00963098	-0.129911	0.0227933	-0.0418579	0.0537608	-0.0689987	-0.0627755	0.135931	0.0540403	-0.103012	-0.0317907	-0.0676556	0.0058939	-0.15478	-0.12768	-0.088926	0.0519247	-0.00373715	-0.216839	-0.142983	-0.00321034
240687	NM_005552	KLC1	-0.0330785	-0.140091	-0.0466809	0.0942754	-0.0689882	0.197135	0.155847	-0.116221	0.0339981	0.132183	-0.042631	0.15775	0.132091	0.0507719	0.0476702	-0.030547	0.159973	0.0344572	0.203283	-0.000790224	0.110656	0.144235	-0.012232	0.154366	-0.0196815	-0.0569371	-0.0688071	-0.0464173	0.0762237	0.120658	-0.0123473	-0.0559589	0.253741	0.0475212	-0.130098	0.00562223	-0.0397009	-0.0441044	0.0232543	0.184886	0.0989344	-0.00494713	0.0663703	0.0980454	0.00528467	0.145574	-0.0328521
240703	NM_007162	TFEB	-0.0981242	-0.128897	-0.0012018	0.0485082	0.0126683	-0.0776145	-0.0435446	0.0435693	-0.08311	0.0577939	0.250229	0.0994707	0.0965391	-0.158127	-0.141208	0.0565749	0.166723	-0.0633005	0.188499	-0.0294112	0.0278471	-0.0619678	0.0556779	-0.0705443	0.0757792	-0.094736	0.0602299	-0.040293	0.00786109	0.0571022	0.173463	-0.0940715	0.0797484	0.0545511	-0.00420628	-0.0398989	0.00875839	-0.234606	0.0625849	0.023189	0.0549041	0.0822162	-0.120945	0.16193	-0.106014	-0.0211879	0.0454216
240731	NM_012264	TMEM184B	-0.133524	-0.229172	0.0604439	0.0747585	-0.122979	0.0744042	-0.194692	0.0174919	-0.0462719	-0.013294	0.0664776	-0.0567075	-0.0412316	0.00738366	-0.122588	-0.126328	-0.0883333	0.0866616	0.0992666	-0.206174	0.0254929	0.0964172	-0.122954	-0.0945886	-0.164062	-0.134988	-0.207533	-0.0888916	0.121382	0.0579829	0.121736	-0.0610049	0.0451096	0.129681	0.137424	0.074653	0.0317739	0.00907935	-0.0277652	-0.0998024	-0.0758121	0.168433	0.0742725	0.159798	-0.0798133	0.0153106	-0.0366715
240736	NM_002830	PTPN4	0.0873642	0.0141993	0.111957	-0.104548	-0.0110467	-0.150908	0.0925221	0.189563	0.203297	0.187342	0.0670538	0.174074	-0.0118369	0.121011	0.207046	-0.157641	0.113423	0.0411824	-0.116594	0.0619668	0.102572	0.0650135	0.0785779	-0.036655	-0.027164	-0.0017533	-0.036375	0.0726263	-0.0645679	0.0103717	0.0485167	-0.16493	0.0476532	-0.0600169	0.0737622	-0.201544	0.142439	-0.0665188	0.104484	0.143818	0.0182739	0.0623289	-0.112648	-0.212867	0.19713	0.141689	0.0507145
240743	NM_153811	SLC38A6	0.178985	-0.090291	0.0228177	-0.13205	0.156999	-0.0993456	0.180698	-0.0393548	0.0475067	-0.0406228	-0.19442	-0.0266951	-0.25288	-0.164004	0.0688917	0.191143	-0.0525753	-0.00102894	-0.106963	0.202635	-0.0288184	-0.0343012	0.169701	-0.13885	0.148101	0.0285714	0.0672267	0.183735	-0.192691	-0.262759	-0.068009	0.121392	0.049176	-0.0208425	-0.121669	0.0540245	-0.13047	0.0706675	0.0834767	0.160035	0.118361	-0.159658	-0.00423921	-0.207187	0.149156	0.0612095	-0.0748741
240753	NM_133491	SAT2	-0.0798973	-0.166778	0.0696714	0.137285	-0.173718	0.25976	-0.22663	0.185357	0.0396946	-0.051472	0.249546	0.140728	-0.000609131	0.102342	0.117352	-0.280899	0.0847773	-0.224145	0.201842	-0.172582	0.14261	0.212006	-0.153806	-0.0824471	-0.213838	-0.402889	-0.241603	-0.0718525	0.161461	0.180658	0.10878	-0.191716	0.168297	0.0457514	-0.102935	-0.105118	0.119127	-0.239775	0.197781	0.124794	-0.109298	0.27946	-0.184821	0.335878	0.00410755	-0.0224391	0.0221428
240768	NM_002040	GABPA	0.0891013	0.103198	-0.0526405	0.0172285	-0.0235997	-0.0319134	0.133638	0.0130387	0.0729847	-0.0654492	-0.161527	0.0638608	-0.0477839	0.200272	0.163623	0.0111866	0.14216	0.204562	0.00316099	0.0486564	-0.0199448	0.116683	0.150044	0.119349	-0.0178212	0.0713257	-0.0259457	-0.0635387	-0.0121168	-0.0175743	-0.0895591	0.0759536	0.0153521	-0.191097	0.0785858	-0.0972654	-0.000625599	0.281748	-0.0371657	0.00143233	0.0795739	-0.20415	0.116912	-0.162119	0.223537	-0.0530273	-0.0852211
270021	NM_014700	RAB11FIP3	0.078012	-0.134099	0.127901	0.00511176	0.0545666	0.158266	0.135935	-0.0839696	0.0497211	0.167529	0.106244	0.139056	-0.123069	-0.0464257	0.114603	0.00392641	0.0787682	-0.136298	0.0355447	0.122386	0.0706178	-0.0515383	-0.0115653	-0.0110714	0.0480473	0.0671441	0.112204	0.0874594	-0.124032	0.0644282	0.00567976	-0.00468382	-0.0117219	-0.0082481	-0.086274	0.212262	0.087658	-0.074668	0.0233201	0.153729	0.182336	0.133688	-0.12241	-0.0565587	0.0760103	0.0669715	0.0483109
270022	NM_019090	KIAA1383	0.0805147	0.0679672	0.0157798	-0.0924892	0.0510435	-0.0966951	0.125234	-0.0636213	0.0575168	-0.0685278	-0.0526569	-0.10194	-0.174277	-0.0424746	0.0526093	0.0305964	-0.0986805	0.0432897	-0.267408	0.0297487	0.0245874	0.00698043	0.151929	-0.151065	0.0324157	-0.0610528	0.0410423	0.113125	-0.0185291	-0.13871	0.103355	0.133279	-0.206936	-0.121861	0.0856978	0.016381	0.0201591	0.127597	-0.0336755	-0.0533668	-0.100424	-0.0315184	-0.0445899	-0.0815083	0.0689723	-0.0188008	-0.00890652
270026	NM_018337	ZNF444	-0.0447359	0.121126	0.0014899	-0.236804	0.0773267	-0.122953	0.0441455	-0.0778453	-0.0821634	-0.0647742	0.063646	-0.163661	0.0440385	-0.246163	-0.141348	0.140931	-0.165439	0.0828833	-0.248031	0.103742	-0.12381	-0.0551437	0.230531	-0.116493	0.0937074	-0.0126024	-0.00283987	0.135597	-0.0305965	-0.104145	0.11832	0.0779292	-0.200565	-0.0321034	0.087838	-0.11321	0.115028	-0.00678276	-0.0941942	-0.0557787	-0.00856899	-0.0397252	0.0113183	-0.0714083	-0.117934	-0.0926456	-0.0828833
270039	NM_005253	FOSL2	0.0146458	-0.15476	0.0153024	0.118707	0.0140759	0.31692	-0.0666587	0.250797	0.0808133	0.0320126	0.164976	0.230625	0.204841	0.0409847	0.0187684	-0.113537	0.207222	-0.0684205	0.204081	-0.0825784	0.236301	0.11209	-0.00292218	-0.0914277	-0.116854	-0.069844	-0.166466	0.129193	0.158111	0.295743	0.199681	-0.186521	0.397236	0.136497	-0.0920525	-0.0370261	0.144275	-0.285312	0.233703	0.241513	-0.0554803	0.211451	-0.11566	0.0249497	-0.00986965	0.0856899	-0.0607981
270047	BC040064		-0.237337	-0.0924476	-0.151838	-0.00483189	-0.0978232	-0.107001	-0.000131704	-0.213747	-0.250409	0.00372067	0.0372887	0.0110797	0.0331565	0.00855253	-0.0876272	-0.105799	-0.00356428	0.188469	0.0790082	-0.1293	-0.00288925	-0.0138703	-0.0774255	0.0281354	-0.112237	-0.049183	0.0990744	-0.0095732	-0.0171133	0.0600655	-0.112311	-0.119145	-0.0887539	-0.0141666	0.0317817	-0.015599	0.0424749	-0.13461	-0.0634245	-0.0150148	0.2135	0.00108656	-0.180458	0.0478744	-0.136751	-0.0961522	0.0603454
270050	NM_001077443	HNRPC	-0.112857	-0.216373	0.0362146	-0.0277732	0.0247934	-0.00890649	0.083476	-0.210168	-0.0279683	-0.201909	-0.0711205	-0.127566	-0.172385	-0.111916	-0.0892204	0.031255	-0.118577	-0.0433228	-0.0167311	-0.077006	-0.0236903	-0.0204639	0.184864	-0.0413101	0.0361364	0.0863485	0.0340621	0.0582543	0.043516	0.00877897	-0.0384908	0.187872	-0.104325	0.030877	0.0126765	0.0729329	-0.174033	0.186683	-0.168847	-0.120086	-0.153214	-0.0449853	0.148644	-0.0653666	-0.113152	-0.100301	-0.129034
270068	NM_031942	CDCA7	-0.0201369	0.123842	-0.0634402	-0.136371	0.0891225	-0.128962	0.200289	-0.389054	0.00302114	0.07145	-0.278184	-0.106361	-0.0397582	-0.116072	-0.00232959	0.0850722	0.0270984	0.197014	-0.173904	0.0989015	-0.125818	-0.0836746	0.0666011	0.181036	0.139697	0.183784	0.212093	0.0151706	-0.263729	-0.135417	-0.351281	0.0960718	-0.225852	-0.140638	-0.0180351	0.0938246	-0.208818	0.12614	-0.156672	-0.0309516	0.18986	-0.300466	0.0606412	-0.212718	0.0378241	0.0709226	-0.0220852
270092	NM_022743	SMYD3	-0.139435	0.0355023	0.030613	-0.114097	-0.0983912	-0.239017	-0.0827595	-0.0298474	0.0553271	-6.58526e-005	-0.0674736	-0.014998	-0.126444	0.0431825	0.0695173	0.0711446	-0.190035	-0.00273287	-0.216569	-0.0535789	0.0984895	-0.146655	-0.0199696	-0.105997	-0.0608143	-0.122756	-0.0105363	-0.0467959	-0.0837473	-0.12023	-0.110772	0.118627	-0.190324	-0.13076	0.0233362	-0.0044698	0.0474385	0.0961522	-0.0832956	-0.0757079	-0.165107	-0.0588882	0.0354035	0.0546325	0.0421456	-0.00254353	0.0815334
270093	NM_030922	NIPA2	-0.20135	-0.0787017	-0.0425161	-0.0148251	-0.110394	-0.00314445	-0.110599	0.0148703	-0.133285	0.118338	0.0859952	0.135757	0.0513979	-0.0916585	-0.0898794	-0.0385318	0.0417346	0.0521925	0.230021	-0.0624118	0.0562296	0.0192704	-0.0342104	-0.0949104	-0.058757	-0.0235751	-0.00735079	-0.101034	0.0970173	0.100491	0.127211	-0.0485673	0.0961056	0.0807818	0.130099	-0.0764482	0.159801	-0.0774097	0.119779	0.00125536	0.0277363	0.148209	-0.0784218	0.0733351	-0.127072	0.0727506	0.0207066
270097	NM_003297	NR2C1	0.148993	-0.146314	0.103281	-0.0486729	-0.0752524	-0.131004	-0.0671032	0.201828	0.178263	0.0118452	0.0621643	0.140481	-0.218192	0.154728	0.255555	0.024785	-0.0338072	-0.181481	-0.145875	0.0405319	0.126164	-0.0346552	-0.154094	-0.0691943	-0.0666669	-0.141869	-0.0598677	0.0375437	-0.0458742	-0.169594	-0.125062	0.0210978	-0.0708418	-0.213595	-0.11329	-0.05358	0.0472245	0.0157139	0.132224	-0.00296345	-0.141483	0.00766353	-0.0872618	-0.0429108	0.211222	-0.023822	-0.0439893
270102	NM_016269	LEF1	-0.276351	-0.177742	-0.064642	0.218678	-0.153773	-0.0792773	-0.430154	0.109816	-0.167126	-0.0951734	0.151221	-0.173176	0.0101577	0.0419724	-0.19576	-0.238984	-0.213668	-0.0982269	0.159498	-0.248542	-0.088052	-0.0975285	-0.181628	0.0438412	-0.242953	-0.0950817	-0.036622	-0.236548	0.235997	0.0326874	0.224984	-0.159851	-0.107571	0.18471	0.105799	-0.0437184	0.0603539	-0.128749	0.0787024	-0.279124	-0.182147	0.0892624	-0.0448533	0.248624	-0.256018	-0.191613	0.051266
270114	NM_181825	NF2	0.0430237	0.011129	0.132972	-0.095634	0.0509203	0.112014	0.069005	0.0505951	0.0308289	-0.00416519	0.185728	0.0705287	0.0566165	-0.0678032	0.0195876	0.0993954	0.137036	0.0871147	0.0752466	0.212695	0.0585342	-0.0059268	0.119687	-0.1166	0.0380956	-0.025246	-0.0360459	0.0718693	-0.0116065	0.0543037	0.177012	0.0662323	0.156415	0.138564	-0.135729	0.108161	0.109398	-0.00306213	0.178627	0.111739	0.0194923	0.0617448	0.0907112	-0.0216819	0.0967954	0.00323499	-0.0020085
270139	XM_001129439	LOC730877	0.0735911	0.188311	0.11343	-0.026489	0.0855747	0.141754	0.120098	0.177512	0.153098	0.184642	-0.0895917	0.00938403	-0.0444254	-0.127127	0.0984273	-0.0191876	0.0811389	0.0507557	-0.117977	0.107668	-0.0113018	0.00880785	0.186748	0.0158046	0.116048	0.167173	0.140265	0.1044	-0.0915343	-0.000921932	-0.0922838	-0.0262261	0.04548	0.0933715	-0.122838	-0.047505	-0.024135	-0.0591845	0.0936345	0.168941	0.0781499	-0.0459153	0.0309256	-0.216217	0.110459	0.000716141	0.0644776
270161	XM_937131	LOC648080	0.0657784	-0.0143475	-0.101445	-0.0363668	0.0463022	0.0239783	0.188411	-0.183093	-0.0122574	0.11013	-0.26498	-0.032342	-0.0173026	-0.132593	-0.0701923	0.00898053	0.00322679	0.146052	-0.115812	0.0951562	-0.0938964	-0.0389356	0.24399	-0.017385	0.0422194	0.146512	0.0564928	0.196559	-0.0460553	-0.103512	0.0241843	-0.0347953	-0.109613	-0.092927	-0.0104128	-0.0494147	-0.0458581	0.0386881	-0.0941449	-0.00539183	0.0637859	-0.230951	0.00977075	-0.21127	-0.0568143	-0.142356	0.016496
270164	NM_001826	CKS1B	-0.0820298	-0.128617	-0.0694906	-0.0861924	-0.00272875	-0.100498	0.00771707	-0.271509	-0.133313	-0.00187681	-0.280148	-0.208837	-0.0571186	-0.206216	-0.166369	0.0995189	-0.118626	0.182494	-0.105663	-0.0778456	-0.0708156	-0.212443	-0.0311234	0.00328028	0.0721741	0.174549	0.0681283	0.114368	-0.0754667	-0.133718	-0.227846	0.113005	-0.238123	0.0269176	0.0161584	0.175854	-0.17386	0.0748658	-0.219447	-0.12854	-0.00195087	-0.0757137	0.00368771	-0.185662	-0.134986	-0.0503523	0.0322431
270167	NM_018309	TBC1D23	0.0352644	-0.00573736	-0.166261	-0.0027411	0.0936749	-0.0565916	0.0808255	-0.0106187	0.0253381	-0.10031	-0.08895	-0.0319881	-0.153979	0.12926	0.0340632	0.0892213	0.0369724	0.0958402	-0.0393561	0.00335847	-0.0656215	0.189966	0.00743719	0.0904156	0.00518587	0.0628475	-0.0547891	-0.0802078	0.0165454	-0.0582054	0.0571106	0.155941	-0.0523043	0.0415206	0.100894	0.101719	-0.00673345	0.254231	-0.0632519	-0.0310176	-0.0303826	-0.233043	0.15779	0.0088736	0.0962522	-0.166845	0.0280038
270196	NM_025075	THOC7	0.096178	-0.16263	-0.0335601	0.0608478	0.231472	-0.0819614	0.185721	0.0307943	0.0935819	-0.00263824	-0.0353793	0.0157143	0.0211716	0.0303498	0.148017	0.217354	0.0545019	0.136225	-0.0450527	0.163438	-0.0954117	0.0722003	-0.0227685	0.124783	0.29972	0.213444	0.168953	-0.125095	-0.0984907	-0.0729485	-0.156746	0.300998	-0.0754686	-0.236579	-0.0626502	0.277788	-0.109304	0.29781	-0.0547982	0.00339565	0.127614	-0.198974	0.24148	-0.0436767	0.210594	-0.0448127	0.0269338
270220	NR_002164	GTF2IRD2P	-0.0783001	0.180491	-0.114204	0.0798044	0.197836	-0.000683212	0.0648313	0.0431742	-0.0886666	0.120889	-0.0374698	-0.0275265	0.00535871	0.0869494	0.0582727	0.133523	0.0033338	0.190099	0.06955	0.026382	-0.127563	0.057391	-0.0123637	0.209443	0.016784	0.171009	0.166523	-0.200214	-0.0494466	-0.00833032	-0.0512742	0.161859	-0.162304	-0.052098	0.158941	0.134917	-0.0763643	0.145986	0.00481549	-0.0840468	0.268306	-0.132972	0.241915	0.0452815	0.116016	-0.0442196	0.0752692
270224	NM_005455	ZRANB2	0.129622	0.0261349	-0.0297157	-0.134124	0.0804465	-0.0274684	0.141697	-0.0673749	0.0428721	0.051826	0.0139524	0.01834	-0.171874	0.017599	0.0566428	0.0903733	-0.000674992	-0.0143887	-0.0200278	0.114632	-0.0463514	0.0322516	-0.0332717	0.0665767	0.117826	0.156291	0.0674901	-0.0057538	-0.0292301	0.0794096	0.0304896	0.043208	0.0551769	0.0912559	0.00407458	0.199988	0.0938152	0.11092	0.0160763	0.156322	0.105874	-0.0444007	0.104762	-0.0682227	0.0210234	0.0749231	-0.011483
270240	NM_175902	FLJ22222	-0.0345933	0.0749969	-0.152974	0.0973869	0.0266454	0.137737	-0.0319876	-0.16007	-0.147657	0.0112443	-0.13484	-0.287695	0.0230811	-0.0882417	-0.175485	-0.00863481	-0.172386	0.248164	-0.0275599	-0.0949668	-0.225188	0.00188505	-0.161543	0.017492	-0.0430014	0.0858295	0.0587153	-0.0289336	0.0245957	-0.143459	0.010594	-0.0320212	-0.197395	0.13248	0.112187	0.133485	-0.0760926	0.0354531	-0.136175	-0.162381	-0.0293453	-0.0981936	0.0224801	0.123489	-0.197566	-0.267367	0.114031
270243	NM_016306	DNAJB11	0.141054	-0.0505167	-0.0479405	-0.0131705	0.190461	-0.0531014	-0.035124	0.028654	0.00981256	-0.0662397	-0.100252	-0.1329	-0.28826	-0.0933703	-0.0318653	0.134964	-0.0349104	-0.0812044	-0.0418133	-0.0125202	-0.162984	0.0718255	0.0919792	0.0301852	0.0956669	0.0888755	0.054715	0.000477427	0.00139113	-0.137459	-0.0633419	0.214839	-0.0735668	-0.0627583	0.15374	0.268856	-0.219422	0.253778	-0.148235	-0.135644	0.0277567	-0.211542	0.224769	-0.0416516	0.0189245	-0.119719	0.0321772
270292	NM_003858	CCNK	-0.075843	0.00291395	-0.0296418	0.0428534	0.165215	-0.00888179	-0.109356	0.0950578	-0.148678	-0.269923	-0.00302921	-0.152866	0.116377	-0.0380709	-0.123012	0.220267	0.0188175	-0.0530772	-0.000107013	-0.0428451	-0.197951	0.0785055	0.24488	-0.0698943	0.106648	0.0639917	-0.00807514	-0.0464339	0.142233	-0.0832294	-0.0277651	0.223886	-0.0733774	-0.0367091	0.17487	-0.066257	-0.125565	0.245292	-0.133871	-0.0864837	-0.0214432	-0.0150966	0.114303	0.138957	-0.0374703	-0.069754	-0.0421209
270301	NM_198795	TDRD1	0.0478643	-0.0597852	0.0862332	0.025921	0.0918142	0.132008	0.05362	0.144331	0.124616	-0.014965	0.0318559	0.119729	-0.210751	0.104655	0.181593	0.0436844	0.108888	-0.137993	0.0813296	0.154612	-0.00716961	0.152219	0.156226	0.0626502	-0.0344653	0.0115652	0.0720915	-0.132041	-0.134577	0.0853528	0.0134092	0.143832	0.0426648	-0.0248595	-0.0202412	0.0600418	0.0283495	0.213673	-0.0203568	0.03608	0.139812	-0.00282341	0.189777	0.0711284	0.214506	0.153419	-0.0643706
270309	NM_002493	NDUFB6	-0.0294892	0.127959	0.0150966	0.0350663	-0.074018	0.0607403	0.0372312	-0.164573	-0.00841312	0.119408	-0.000996016	-0.0532999	0.018167	-0.0629548	-0.0236829	-0.123086	0.0602679	0.248651	0.00281527	-0.00591847	0.0922916	0.0151792	-0.00177801	0.0667086	0.00709558	0.0340043	0.000452735	-0.0654898	0.0157963	0.108566	-0.127326	-0.0384915	0.0490363	0.0440065	-0.0267524	0.105942	-0.0408452	-0.0283329	-0.0289754	0.0276055	0.0717872	-0.0526571	-0.00223897	-0.0923167	-0.0625026	-0.0228384	-0.00400054
270324	NM_000690	ALDH2	-0.262513	-0.247216	-0.14089	-0.00982018	-0.0485412	-0.125999	-0.169059	-0.306006	-0.249561	-0.103067	-0.150332	-0.221504	0.00145698	-0.229017	-0.262989	-0.129703	-0.186248	0.135763	0.00273294	-0.346612	-0.101173	-0.152425	0.0384576	-0.263327	-0.0103964	-0.265062	-0.175142	0.12809	0.0824879	-0.0776316	0.0706101	-0.0882271	-0.223045	0.175737	0.145672	-0.138086	0.021896	-0.0439974	-0.0711622	-0.122399	-0.0831711	0.274982	-0.279368	-0.0271063	-0.328728	-0.0595302	0.0193194
270328	BM715657		-0.0095251	0.0389431	-0.0898469	0.0750219	0.144068	0.0991645	0.0948434	-0.100721	-0.0678068	-0.0123556	-0.0427544	-0.122931	0.12139	-0.226498	-0.163063	0.0883154	-0.0727592	0.100417	0.0763082	0.0749643	-0.0680496	-0.166345	0.0639999	0.0426887	0.0844799	0.0457093	-0.042705	0.0161584	-0.108969	-0.0793438	0.0553406	0.06154	0.0942033	0.0897413	-0.125094	0.0673515	-0.234369	-0.00143228	-0.0536948	-0.0159779	0.153345	-0.0163395	0.145886	-0.0646585	-0.0925969	-0.00791871	-0.188025
270333	NM_015944	AMDHD2	-0.0723315	-0.0352554	-0.156489	-0.0999469	-0.125193	0.012339	-0.00735073	0.0424746	-0.00707127	0.0441212	0.16398	0.0823654	0.164819	0.0517515	0.00359729	-0.167403	0.0542957	0.106261	0.0550292	-0.0639094	0.21294	-0.0235836	-0.116945	-0.12372	-0.101906	-0.205894	-0.100301	0.0351237	0.0897069	0.149205	0.183325	-0.210369	0.199017	0.0657955	-0.0654155	-0.177244	0.207757	-0.247859	0.291506	0.143538	-0.00339961	0.0853278	-0.233831	0.0168993	-0.0255096	0.00846198	0.0871144
270341	NM_014767	SPOCK2	0.00429741	0.26172	0.136898	-0.00599253	-0.26382	-0.00911224	-0.134124	0.0388033	0.102612	0.0254602	0.172236	0.12703	0.0670127	0.00539987	-0.0267533	-0.299831	-0.00163809	-0.0973708	0.120636	-0.0539575	0.142446	-0.0676805	-0.0619256	-0.192832	-0.131334	-0.243726	-0.129292	0.0206857	0.163889	0.219469	0.28207	-0.363099	0.270822	0.128504	-0.0132115	-0.306399	0.283372	-0.312435	0.277693	0.0508643	-0.106318	0.296194	-0.288719	0.091806	-0.0773438	0.0241101	0.000115242
270348	NM_144970	CXorf38	-0.243948	-0.355838	-0.213097	0.0635472	-0.0539246	-0.0643454	-0.0506567	-0.120452	-0.204252	-0.144588	0.0596208	0.0198299	0.0268923	-0.00792694	-0.190343	-0.105881	-0.015426	0.082834	0.0891744	-0.165675	-0.0225954	0.00763896	-0.0726677	-0.0966876	-0.0215995	-0.0903733	-0.177982	0.0350084	0.1549	0.0857232	0.265031	-0.0193444	-0.00441218	0.228815	-0.104861	-0.0935036	0.203361	-0.082776	-0.01578	-0.0442542	-0.0314196	0.146883	-0.172029	0.176311	-0.210843	-0.175043	0.0306625
270349	NM_015124	DIP	-0.0701169	0.071622	-0.0318888	-0.0953702	-0.0993542	0.0448203	-0.0269582	0.0706675	-0.0394147	-0.017204	-0.0938885	-0.00179449	0.057958	0.0691117	0.0550294	-0.0999877	-0.0375937	0.179373	-0.143446	-0.0290737	0.0432893	0.0372646	-0.14736	-0.134594	-0.147739	-0.0801827	-0.0651935	-0.0294275	0.0121744	0.0488706	0.00275756	-0.0942856	-0.0436526	0.097973	0.161543	0.00188505	0.0333379	-0.0867024	0.0111538	-0.0219213	0.0292465	-0.00488951	-0.136387	-0.0210726	-0.0378323	-0.0628722	0.0820602
270358	NM_002601	PDE6D	-0.182541	-0.12376	-0.0884228	0.0467302	-0.0585424	-0.0707001	-0.0581226	-0.178336	-0.169719	0.101001	-0.0746762	-0.0309179	0.155888	-0.0892295	-0.210305	-0.0181504	0.0985982	0.22887	0.194006	-0.10133	-0.0657777	-0.0832219	-0.0686837	-0.0696882	0.0300944	0.0919044	0.127111	0.0435033	0.100457	0.0137137	0.0478005	-0.129492	0.0860374	0.180783	0.122443	-0.0928697	-0.0715735	-0.126378	-0.0594075	0.000691472	0.140964	0.121308	-0.173742	0.124567	-0.156548	0.0193276	0.177348
270367	NM_138730	HMGN3	0.0586983	-0.0343828	0.0740341	-0.0656874	-0.0673749	-0.0935342	-0.160234	0.149616	0.0193945	-0.0305474	0.151254	-0.0921528	-0.106656	0.11683	0.0797988	-0.0839857	-0.182462	-0.083015	-0.164421	-0.0785038	0.00167099	-0.101932	-0.0747832	-0.180501	-0.0639012	-0.176853	-0.0868341	0.0593077	0.127802	-0.121135	0.0158786	0.0187517	-0.201791	-0.0092112	0.103313	-0.0362029	0.0482946	-0.00673337	0.0766609	-0.146921	-0.256362	0.0566657	-0.0412314	0.0839284	0.0593085	-0.12958	0.154926
270390	AL703006		-0.122534	-0.0801333	-0.00835498	0.157337	-0.145763	0.273523	-0.0696385	0.116007	0.0608755	0.101289	0.160152	0.215355	0.243447	0.149813	0.051037	-0.297987	0.190644	-0.0195828	0.223286	-0.160144	0.216743	0.149322	-0.0896987	0.10566	-0.229675	-0.130181	-0.0975022	-0.0121085	0.0181422	0.343576	0.107726	-0.369602	0.307963	0.0419896	-0.0713751	-0.0642564	0.187754	-0.351321	0.186125	0.245044	0.0163148	0.210438	-0.202058	0.0597936	-0.0675318	0.0357576	-0.0268513
270400	NM_015184	PLCL2	0.112284	0.32902	0.0883816	0.0821339	0.103659	0.121916	0.131523	0.154267	0.120294	-0.0576045	0.0630945	0.174963	0.180467	0.227115	0.153193	0.0618101	0.191434	-0.0737216	0.0196574	0.107191	0.04566	0.156862	0.13377	0.124617	0.0277402	0.0431905	-0.0424499	-0.0976993	-0.0645761	0.0885466	-0.0595222	0.036845	0.194012	-0.106764	-0.0910154	-0.117499	-0.0401207	0.0672185	0.0791469	0.1635	0.123777	-0.0221098	0.0938964	-0.00123473	0.234748	0.22402	-0.125621
270403	NM_000992	RPL29	0.295369	0.0813351	0.0425898	-0.0750466	0.065992	0.0864057	0.349263	-0.0101988	0.196217	0.0522705	-0.0276002	0.0853864	0.0285222	0.00940038	0.188565	0.0253941	0.200003	0.119555	-0.178127	0.225074	0.0753756	0.170148	0.0497347	0.0168829	0.198503	0.109503	0.044483	0.100943	-0.0893283	0.105166	-0.160704	0.079592	0.0964011	-0.00805877	-0.0748487	0.0581485	-0.0346138	0.0975845	-0.00797642	0.182425	0.0352391	-0.195984	0.122707	-0.20531	0.182231	-0.021476	-0.0370748
270414	NM_007236	CHP	-0.132591	0.209789	-0.0234929	0.0947042	-0.0436685	-0.118197	-0.17125	0.0629221	-0.163554	0.0216657	0.254784	-0.0973354	0.0735079	0.0553985	-0.190489	-0.107718	-0.0998913	0.161907	0.019851	-0.139764	-0.0559662	0.0129896	-0.115555	-0.0183071	-0.133928	-0.0571927	-0.0581972	-0.181407	0.299333	0.0486241	0.134587	-0.0484232	-0.0350919	0.107193	0.222787	-0.0785349	0.0329512	-0.0417999	0.0159447	-0.17999	-0.0230813	0.0884235	0.0854927	0.252363	-0.102739	-0.0864233	0.108493
270431	XM_379100	LOC400958	0.158634	0.168161	0.0445901	-0.0544761	-0.0514716	0.0404577	-0.000716141	-0.032498	0.0303101	-0.0250322	-0.0903572	-0.0130883	-0.026349	-0.103956	-0.0225715	-0.0501708	-0.0980219	0.118221	-0.172035	0.0781499	0.0819772	-0.119285	-0.239528	-0.0975272	0.0409929	-0.120649	-0.172499	0.105618	-0.0183233	-0.0614155	-0.0439976	0.0436608	-0.106633	0.115416	-0.118574	-0.0039512	0.00447797	-0.0223485	-0.0486241	-0.0825568	0.0363256	0.00744128	-0.0993127	-0.058847	0.00577856	-0.0375357	-0.0271476
270437	NM_014957	DENND3	-0.0413441	0.0431741	0.0863732	-0.121662	-0.0510189	-0.128073	0.0190148	-0.00587729	0.135984	0.117267	0.266157	0.0605928	0.0127835	0.141812	0.136335	-0.0356999	0.13713	0.171479	-0.0548152	0.0855994	0.0683953	0.169078	-0.0933535	0.11883	-0.00796809	-0.136535	0.151106	-0.0603284	-0.0286456	0.0624856	-0.0303497	-0.047719	-0.0176487	-0.17214	0.184969	-0.0587659	0.145929	0.0856406	0.0848596	-0.0303013	0.106812	-0.0518008	-0.061415	0.0289502	0.116748	0.148743	0.072882
270446	NM_003017	SFRS3	0.242681	0.108886	-0.0562708	-0.0974449	0.259771	-0.173833	0.156737	-0.0131705	0.0204812	-0.0687257	-0.162112	-0.269109	-0.0976137	-0.0861924	-0.0472382	0.191983	-0.137106	0.0748908	-0.237746	0.172529	-0.330166	-0.12094	0.18265	0.0527973	0.231174	0.237627	0.0846614	0.102976	-0.0613167	-0.254306	-0.0517848	0.328404	-0.33643	-0.0233039	0.153518	0.0952038	-0.156355	0.36697	-0.268318	-0.208591	0.0271229	-0.365406	0.271244	-0.167718	0.114913	-0.146398	0.0834023
270451	NM_002489	NDUFA4	0.100964	0.150611	0.0292795	0.091666	-0.0532578	-0.110672	-0.120756	0.123077	0.0480501	0.0742735	0.0866777	-0.00226369	-0.190954	0.198116	0.0524199	-0.137869	-0.15468	-0.000205788	0.0316428	-0.0328437	-0.0160761	-0.0425329	-0.0938391	0.0245794	-0.150604	-0.0759188	-0.00620655	-0.0214101	0.153106	-0.0827269	0.0109562	-0.00219786	0.0266871	0.0449365	0.0533975	0.0334535	-0.0364576	0.00414868	0.148934	-0.0492015	-0.136536	0.0502039	0.0253612	0.120822	0.0693592	-0.146298	0.248749
270465	XM_926521	LOC653137	0.067853	-0.00247767	0.0845293	-0.0854595	0.143343	0.160291	0.16891	0.0300368	0.0638884	-0.0169735	-0.0871222	0.020365	-0.00670044	-0.252435	-0.0133355	0.128798	0.198769	0.0299381	0.0143644	0.14643	-0.0102317	-0.0552425	0.278044	-0.039676	0.185266	0.0878874	0.0877396	0.213648	-0.192839	-0.0239867	-0.0527312	0.0781762	0.108246	-0.0252382	-0.123974	0.0539915	-0.00176156	-0.013014	-0.00884897	0.15121	0.142068	0.0111537	0.0113183	-0.226572	0.014751	0.10896	-0.0946462
270468	NM_000801	FKBP1A	-0.200501	0.246484	0.0400053	-0.0361529	-0.253408	-0.0107092	-0.104096	0.00607487	-0.0187649	0.0234683	0.181127	-0.0457844	0.166401	-0.00176155	-0.0764323	-0.172911	0.00404173	-0.071804	-0.0557908	-0.138775	0.0526981	-0.10874	-0.091971	-0.0803484	-0.118098	-0.117546	-0.081377	-0.131399	0.158902	0.211329	0.0767512	-0.155686	0.0471553	0.120022	-0.00386057	-0.127875	0.116905	-0.193919	0.010874	-0.0294494	-0.203134	0.0661239	-0.070972	0.138594	-0.167785	0.0295018	0.120909
270497	NM_002797	PSMB5	-0.0391051	0.193812	-0.0929097	0.0363012	-0.24321	-0.0565424	-0.0703717	-0.00128413	-0.0431524	0.0165662	0.0395692	-0.0919889	0.0818136	0.125828	-0.103976	-0.283148	-0.044451	0.0265387	-0.0610882	-0.15989	0.074907	-0.0305931	-0.269707	0.104961	-0.203781	-0.013368	-0.12186	-0.175118	0.13359	0.083098	0.0719689	-0.202731	0.128662	0.190939	-0.0246452	0.0505923	0.031593	-0.156383	0.0521476	0.0268606	-0.122667	0.0296583	-0.112657	0.0127589	-0.108793	-0.0615557	0.0570903
270519	NM_030578	MGC4093	-0.000897352	0.00947442	0.055505	-0.286423	-0.0352473	-0.166465	0.100112	-0.142249	-0.0614188	0.068322	-0.0535706	-0.178247	-0.262972	-0.209796	-0.0293627	0.119085	-0.0303499	0.0649221	-0.145834	0.0751619	-0.0082397	-0.159447	-0.0267112	-0.014364	0.110697	0.00800922	0.227576	0.113915	-0.188798	-0.0240196	-0.232195	0.0268023	-0.0835926	0.0519746	-0.0156316	0.0901862	-0.0364906	-0.0560977	-0.0194513	0.0674185	0.0608473	0.00875832	-0.108795	-0.20331	-0.10785	0.140718	0.141755
270521	XR_015319	LOC728564	0.0847387	-0.0639261	-0.0270819	-0.0784633	0.223504	-0.12577	0.119761	-0.102763	0.0301499	-0.0954541	-0.197204	-0.0814853	-0.105339	-0.0908025	-0.00134591	0.32601	0.0682735	-0.0372892	-0.103301	0.124881	-0.110731	0.0566671	0.271403	0.0039594	0.208185	0.220605	0.0888927	0.0217148	-0.0900781	-0.252661	-0.246751	0.377154	0.0608737	-0.126484	0.051373	0.121797	-0.274027	0.36512	-0.125303	0.0801867	-0.0388942	-0.301374	0.139763	-0.163841	0.132743	-0.0414624	-0.105974
270528	XM_930505	LOC645676	-0.00474197	-0.0586821	-0.00991073	0.00354778	-0.113496	0.222653	0.123259	-0.0914849	0.048651	0.0378241	0.0725854	0.103768	0.0144545	0.0705604	0.139594	-0.101255	0.0573743	0.0426887	0.154073	-0.0199038	0.147977	0.0763238	-0.118237	0.0295759	-0.0189078	-0.0784047	-0.0675559	-0.0129316	0.0170639	0.22617	0.0194017	-0.114305	0.159085	-0.0224394	-0.202025	0.0947712	0.142414	-0.0922093	0.0893047	0.103194	0.0256905	0.042845	-0.010561	0.0408941	0.061177	0.0181011	-0.0374946
270564	NM_001092	ABR	0.123127	0.184657	0.131984	-0.212176	-0.0432156	0.0061407	-0.0164301	0.0266043	-0.066918	0.0207354	-0.146472	-0.130595	-0.117629	-0.240435	-0.00873395	0.105528	-0.163826	-0.277634	-0.223756	0.119473	-0.085871	-0.259862	0.130305	-0.15156	0.078784	0.0613741	0.0729232	0.134289	-0.134306	-0.183984	-0.167973	0.0586756	-0.328766	-0.0762706	-0.0526569	0.0276421	-0.0284567	-0.107998	-0.18722	-0.00334624	-0.0167018	-0.0650868	-0.0670456	-0.062395	-0.107019	-0.0589378	0.0783399
270575	NM_033632	FBXW7	0.203872	-0.257275	0.0426639	-0.158489	0.165	-0.168342	0.00673337	0.185604	0.0705069	-0.100335	-0.0456601	-0.108929	-0.247776	-0.174648	0.0295356	0.19027	-0.236148	-0.10012	-0.175822	0.221156	-0.175075	-0.141757	0.111965	-0.12977	0.10836	-0.0166687	-0.00599253	0.242606	-0.141689	-0.359784	0.0921109	0.153126	-0.218197	-0.0903505	-0.152587	-0.0253865	0.00242831	0.11045	-0.0453808	-0.081569	-0.0748408	-0.0342266	0.015895	-0.144183	0.128174	-0.144364	-0.0351981
270592	XR_000598	LOC401010	-0.0999024	0.0743549	-0.0945388	-0.0429026	0.0215171	-0.0928592	0.00905465	-0.0108244	-0.159132	0.0125531	-0.0394124	-0.276615	-0.0357659	-0.222572	-0.178374	-0.00107832	-0.118412	-0.0447137	-0.154543	-0.0467467	-0.212775	-0.123796	0.123209	-0.0979553	0.0819775	0.12432	0.00715318	0.012981	0.0619585	-0.12921	-0.041561	0.0966069	-0.233961	0.11172	0.202914	0.0292389	-0.0843736	0.0494631	-0.22269	-0.133701	-0.0158045	-0.145492	0.123019	0.0149484	-0.174238	-0.164614	-0.0179859
270593	NM_018664	SNFT	0.00165475	-0.153937	0.00427215	-0.153929	0.0228095	-0.144355	-0.0254518	-0.0639835	-0.104464	0.0215009	-0.031502	-0.152762	-0.0447876	-0.197647	-0.14916	0.0802486	-0.202736	-0.0891393	-0.172965	-0.0139524	-0.151122	-0.28968	-0.0336586	-0.120798	0.0735402	0.0950982	0.0274027	0.209697	0.0412316	-0.119588	0.0273205	-0.0624455	-0.243402	0.117671	0.0555542	0.00616552	0.0639099	-0.1778	-0.0922351	-0.00684886	-0.186493	0.0586906	-0.0646417	-0.0754664	-0.124634	-0.0425898	0.0903987
270594	NM_001388	DRG2	-0.0890684	0.109306	0.115776	-0.144718	-0.00344077	-0.124945	-0.083772	0.061728	-0.0261283	0.0736561	0.169898	-0.0243655	0.0835415	-0.123695	-0.0367466	0.110261	-0.0121498	-0.060724	-0.123402	0.0253613	-0.00351484	-0.0217645	0.101774	-0.184757	0.0466644	-0.0873606	0.124584	0.0512738	-0.0327285	-0.0465411	0.104129	0.0176405	-0.074118	-0.036993	0.122608	-0.0482952	0.0929344	-0.102548	0.0642147	0.0251646	-0.0527392	0.070865	-0.0790633	0.0514387	-0.0590615	-0.00942507	0.114534
270600	NM_139173	NHEDC1	0.25943	0.00118534	0.216078	-0.0102647	0.0679925	0.016891	0.146851	0.233282	0.190205	-0.134447	-0.00032103	0.176602	0.104969	-0.0185909	0.120913	0.0753841	0.186648	-0.144884	-0.0609234	0.25796	0.0453144	0.044912	0.253869	-0.0470805	0.0656547	0.000831382	-0.202916	0.168384	-0.0913948	0.00251063	0.0928933	0.086898	0.116499	-0.157208	-0.240846	-0.159769	0.118115	0.00432567	0.0663305	0.175766	-0.0423266	0.0303949	-0.0465656	-0.247094	0.2404	0.115678	-0.278902
270603	NM_014324	AMACR	0.116384	-0.0360291	0.0117793	0.0875338	0.0195004	-0.0535128	0.17431	-0.0808087	0.0654113	-0.110748	-0.111134	-0.091947	0.0902173	-0.0922751	-0.0549718	0.0518336	0.0703226	0.165693	0.027815	0.0859534	-0.0664362	-0.0802502	0.0267112	-0.00807514	0.0828336	0.0364736	-0.124757	0.125291	-0.12283	-0.0439235	0.0632182	0.014496	-0.00967221	-0.0395366	-0.133803	0.0273703	-0.0606584	0.041709	-0.0688244	-0.109845	0.0545913	-0.131786	0.102704	-0.201178	0.0199369	-0.0852784	-0.1307
270615	NM_020696	KIAA1143	0.0432869	0.0250319	-0.0473805	-0.0533648	-0.00802572	0.210289	0.0989015	-0.0492491	-0.0526188	-0.0234188	-0.0182986	-0.000288106	0.118369	-5.76205e-005	-0.059063	-0.0332798	0.0530362	0.163742	-0.0937184	0.0227601	0.0543689	0.004371	-0.0999716	-0.0132034	0.0896411	0.0610199	-0.0669386	0.0490349	0.00775408	0.115587	-0.0186609	-0.0570208	0.0752046	0.128965	-0.0653496	0.0146688	0.0389683	-0.0899127	-0.0586831	0.116727	0.133038	0.0543526	-0.0669959	-0.0751042	-0.0625929	0.041742	-0.0472326
270626	NM_207390	FLJ45910	0.041237	0.102078	-0.125679	0.0813602	0.0139442	0.161905	-0.0989591	0.220991	-0.149328	-0.118551	-0.035593	-0.0370998	0.248386	0.104054	-0.112026	-0.0441454	-0.0227439	-0.196149	0.0601411	-0.0229577	-0.0898465	0.0100508	0.0799937	0.135647	-0.00353131	0.165675	-0.0991731	-0.139943	0.146718	0.263401	0.0370584	-0.0693848	0.0937917	0.208071	-0.0184138	-0.0436773	-0.0174098	-0.0812202	-0.14039	-0.0403441	-0.0165782	0.0103141	0.156637	0.0354613	-0.0891561	-0.0487305	-0.0225873
270722	NM_004930	CAPZB	-0.27509	0.0302262	-0.184165	0.110221	-0.259196	0.103125	-0.0213362	-0.0976923	-0.136105	0.129237	0.182123	0.0599677	0.211263	0.114748	-0.120399	-0.268982	0.0165127	0.143502	0.171843	-0.304272	0.108788	-0.0623716	-0.11085	0.0928278	-0.212844	-0.167059	-0.0414789	-0.0804468	0.191631	0.213874	0.0791469	-0.318848	0.129362	0.158094	-0.0124625	-0.159564	0.177853	-0.274268	0.152483	0.00520666	-0.0973219	0.210432	-0.0473643	0.153774	-0.194102	0.0591027	0.105175
270730	NM_004848	C1orf38	-0.146836	0.0824711	-0.0268759	0.0846034	-0.0608802	0.176228	-0.143829	0.060732	-0.156794	0.0970996	0.227436	-0.0371986	0.0678358	0.0251143	-0.0754113	-0.0901922	0.136538	-0.064741	0.150163	-0.13782	0.0814504	0.244727	0.00580321	0.0432732	-0.124032	-0.129242	0.049175	-0.240532	0.114401	0.147295	0.0587979	-0.0869841	0.298151	0.0313049	0.120846	0.0318154	-0.054032	-0.077195	0.0931571	0.0684886	0.15737	0.0395359	-0.0540067	0.212323	-0.130561	0.134799	-0.00293043
270731	NM_021140	UTX	-0.02315	-0.113701	0.0930901	-0.0762402	0.204347	-0.176705	0.0231058	-0.0406801	-0.0892923	-0.108056	0.00260939	-0.127672	-0.12181	-0.239306	-0.140977	0.301757	-0.138266	-0.0030539	-0.0454721	0.0504838	-0.154826	-0.147462	0.243183	-0.150398	0.12749	0.0420546	0.0646996	0.156472	-0.021155	-0.272859	0.0222416	0.248201	-0.159415	-0.0583459	-0.0176565	0.199108	-0.0891808	0.151493	-0.0347785	-0.0211146	-0.00813272	0.00461787	0.117208	-0.0408118	-0.0285471	0.00656051	-0.0540483
270736	NM_020917	ZFP14	0.0266571	0.0156316	0.0693669	-0.163897	0.0835251	-0.087196	0.152242	-0.0882499	-0.00311169	-0.00450267	-0.0407706	0.081995	-0.0112113	-0.0328108	0.0074086	0.177956	-0.00574566	0.125621	-0.117747	0.184509	0.0134749	-0.0601157	0.0554968	-2.46946e-005	0.0606415	0.00323497	0.205878	0.0957238	-0.250781	-0.100359	-0.124477	0.0943514	0.0398578	0.0212212	-0.139993	0.0387053	-0.047241	0.0718116	0.0342188	0.0995719	0.177965	-0.0221016	-0.0701239	-0.118978	0.100532	0.101231	-0.026061
270750	NM_005154	USP8	0.0258009	-0.145096	-0.146266	0.0880606	0.122937	-0.0943244	-0.108664	0.168993	-0.0794633	-0.091889	-0.0716058	-0.0396928	-0.0669139	0.0873116	-0.0378991	0.0961518	-0.128495	0.101594	0.0681753	-0.0588388	-0.129127	0.0484679	0.0501792	0.00420632	-0.0269582	0.0251307	-0.0689882	-0.0573322	-0.00445324	-0.156959	0.142093	0.147116	-0.121475	-0.0371741	0.0832942	-0.0272221	-0.0672849	0.234194	-0.0532173	-0.191241	-0.0266536	-0.0827184	0.176425	0.0464915	0.0372479	-0.030045	-0.0393714
270754	NM_002015	FOXO1	-0.0652103	0.0265136	0.0427791	0.0536035	-0.154316	0.0328353	-0.220242	0.151328	0.0522319	0.0728165	0.219789	0.0708083	-0.167709	0.107578	0.0527739	-0.145788	-0.122618	-0.159149	0.0318074	-0.100622	0.128748	-0.0200358	-0.143195	0.0278884	-0.219065	-0.268453	-0.0745774	-0.206914	0.0599418	-0.0302097	0.184115	-0.0914292	0.0704631	-0.026012	-0.0733342	0.00558931	0.0540485	-0.110681	0.16036	-0.0729009	-0.0999387	0.163272	0.0339877	0.216818	-0.00384414	-0.0617527	-0.0452981
270767	AL832853		0.0500342	0.0948689	0.0735741	-0.0780685	0.0934575	-0.148563	0.104052	0.024843	0.0539489	0.0127179	-0.0896628	0.0158543	-0.0629635	-0.0743561	0.00212794	0.141509	-0.0724143	-0.0798304	-0.0804169	0.0498753	0.0681245	-0.12774	0.0920211	-0.208553	0.0643465	0.0111785	-0.183478	0.0397749	0.0376184	-0.209269	0.12017	0.166002	0.0162125	0.0168339	-0.0606091	-0.0243167	0.0246539	0.0941696	0.0647341	0.0764004	-0.0445247	0.00169571	0.0647989	-0.150597	0.0789623	0.053028	-0.148482
270768	XM_933693	LOC440731	0.109255	-0.0392725	0.00831385	-0.060543	-0.0492575	-0.230548	0.12819	0.0224392	0.100422	-0.0623544	-0.0503852	-0.0225465	0.198882	0.0477182	0.113492	-0.0770057	0.0806618	0.0728906	-0.0631624	0.0761499	0.0416267	0.0714921	-0.0409766	-0.122206	0.0546327	0.0490762	-0.115456	0.144907	0.0170557	0.0155659	-0.0722814	0.00737149	0.0522549	0.0840289	0.0250485	-0.1458	0.0296173	0.0387047	0.0820036	0.126573	-0.12544	-0.0292549	-0.270084	-0.184148	0.0071615	-0.0856491	0.0987624
290022	NM_013312	HOOK2	-0.244138	0.0248262	-0.186634	0.145196	-0.0799776	-0.149328	-0.00560568	-0.0315762	-0.13484	-0.00284814	-0.105158	-0.0671702	0.0905881	0.108088	-0.136508	-0.0180105	-0.132562	0.176049	-0.0206947	-0.202331	-0.100391	-0.0522217	-0.307143	0.0765948	-0.177604	0.182632	0.173891	-0.0934605	0.121218	-0.0618438	0.0143147	-0.0859308	-0.266238	0.0627459	0.234598	0.0931582	-0.0546373	0.0382602	-0.143576	-0.340485	-0.102886	-0.059728	-0.0595467	0.122691	-0.150877	-0.0615637	0.166755
290025	NM_144584	C1orf59	-0.00791975	0.118245	0.0760179	0.0677041	-0.0136149	-0.316953	-0.0641893	-0.104639	0.0793974	0.111661	-0.0104046	-0.00639596	-0.0472159	0.0968601	0.0728841	-0.0317488	0.0584362	0.0568964	0.0555066	0.0168663	-0.0398156	-0.014109	0.0168746	0.182189	0.0853771	0.0827674	0.105865	-0.274116	0.0052517	-0.0697129	-0.0404909	0.0780445	0.0810326	-0.0269092	0.059637	0.076571	-0.183128	0.154415	0.00219784	-0.0644797	0.0925879	-0.136231	0.173544	0.0223074	0.0770146	0.0571349	0.0784712
290026	BX098869		0.0659927	-0.0432072	0.0315926	0.00807514	-0.0398406	0.239257	-0.014611	0.12102	0.0692024	0.359598	0.0662886	0.128496	0.162128	0.0461789	0.0533874	0.0317901	-0.0800115	0.019871	0.111689	0.0474383	0.114039	0.0998008	-0.0260528	0.113555	0.0658852	-0.0784791	0.00674163	-0.0293041	-0.0685193	-0.068462	-0.0426148	-0.136638	0.129069	-0.189419	-0.18744	0.097735	-0.0558144	-0.12237	0.131393	0.166308	0.00665108	-0.0190231	0.0967366	0.0309835	-0.0126931	0.0796319	0.0738207
290037	NM_018078	LARP2	0.0406031	0.05832	0.0139853	0.0938885	0.0294441	0.119875	0.0135737	0.100358	0.0483052	0.134463	-0.0511917	0.117095	-0.0622549	0.233865	0.190138	-0.0603943	0.0867282	-0.0337658	0.0407224	0.0759768	-0.00420628	0.141082	0.0706098	0.203591	-0.105404	0.0929086	0.0400216	-0.213582	-0.0174919	0.0134833	-0.0451911	0.0199453	-0.00713686	-0.0828926	0.0882496	0.0171054	-0.0260365	0.118525	0.00939226	0.0706207	0.102021	-0.209615	0.270758	0.0894106	0.204513	0.0973704	-0.105125
290041	NM_001077621	VPS37D	-0.0342558	-0.109931	-0.0287362	-0.126642	0.198881	0.0261843	0.0715647	-0.128708	-0.0650244	-0.0168089	-0.245686	-0.135262	-0.0647243	-0.0977738	-0.115714	0.11734	-0.0202744	0.137524	-0.13514	0.0108491	-0.0807754	-0.192406	0.0551922	-0.0685605	0.0740424	0.142182	0.0622796	0.246491	-0.0979055	-0.170006	-0.162532	0.121623	-0.129089	0.128661	0.052064	0.106361	-0.129203	0.083558	-0.0948034	-0.0760537	0.0298392	0.0137631	0.0849405	-0.191094	-0.0483934	0.0299462	0.109628
290048	NM_001336	CTSZ	0.148738	0.22932	-0.0525993	-0.04729	0.019451	-0.0463185	-0.0746268	0.206356	0.043827	-0.104722	-0.126922	-0.00564688	0.270405	0.0423675	0.06471	0.0152035	-0.120568	-0.0500724	-0.139174	-0.00265878	-0.0291476	0.0706768	0.119505	-0.109084	0.111249	-0.0697782	-0.143138	-0.0213936	-0.0190148	-0.0191959	-0.00586085	0.00667589	-0.0762088	-0.0628239	-0.0521464	-0.276247	0.0341692	0.0155411	-0.00830569	0.0100016	-0.130708	-0.112426	-0.0523439	-0.100852	0.0530936	-0.0253283	-0.0152366
290066	DB337870		-0.0311439	-0.0959378	-0.0274685	0.053513	-0.166861	0.123036	-0.181966	0.145928	0.0884855	-0.0508793	0.195342	0.0956101	-0.0652511	0.169906	0.141265	-0.277689	0.00975445	-0.145064	0.100098	-0.240327	0.142808	0.210368	-0.100778	-0.0520233	-0.226078	-0.256139	-0.0391902	-0.0201424	0.198066	0.241859	0.111636	-0.16502	0.181838	0.0452658	0.0740091	-0.0281935	0.106722	-0.132099	0.210836	0.0202256	-0.313801	0.126164	0.0108573	0.130807	0.0114748	-0.0509283	0.210069
290091	NM_006759	UGP2	-0.0623948	0.173478	-0.0260362	-0.108705	-0.0490927	-0.0731695	0.0891801	-0.0519655	0.0600523	-0.0279297	-0.142784	-0.114107	-0.00175331	-0.0366713	0.0217566	-0.0751945	-0.0109398	0.155099	-0.183889	0.00876655	-0.0346792	-0.030811	-0.040713	-0.00654407	-0.043273	0.0539408	-0.00666752	0.0306951	0.0123966	-0.0780185	-0.0627078	-0.0318236	-0.109745	-0.0991748	-0.0296909	-0.0706031	-0.0850404	-0.0417749	-0.0503033	-0.0751811	0.126543	-0.151789	-0.0987035	-0.150439	0.0204637	-0.0230153	-0.0168993
290095	BX105338		-0.00432624	0.150101	-0.120971	-0.101857	0.11809	-0.0493396	0.0973215	-0.120312	-0.0950591	3.29264e-005	-0.162951	-0.0313872	-0.0745036	-0.0208423	0.00680359	0.0425898	-0.0343177	0.0561393	-0.0791403	0.0359471	-0.131852	-0.0677137	0.128725	0.0817971	0.0604359	0.124995	0.144743	-0.0169322	-0.126403	0.0739854	-0.0683879	0.0387137	-0.174969	0.104192	0.0558837	0.0837329	0.0185458	0.0809325	-0.173268	0.034796	0.186839	-0.135549	-0.0203153	-0.0373053	-0.00928525	-0.0438082	0.0389518
290128	BP423235		0.022335	-0.065399	0.0269499	0.117167	-0.121472	0.300737	-0.132363	0.266709	0.0772159	0.0371902	0.132107	0.137608	0.135589	0.0167429	0.0408378	-0.232416	0.0635151	-0.158811	0.204048	-0.200668	0.112977	0.0373058	-0.109891	-0.084044	-0.157444	-0.141277	-0.135803	0.107034	0.109948	0.279724	0.12642	-0.277136	0.157027	0.145955	-0.112384	-0.121294	0.133862	-0.345007	0.1369	0.0914472	-0.182953	0.252032	-0.151895	0.0578181	-0.0760515	-3.2926e-005	0.110368
290131	NM_182922	HEATR3	-0.0146211	-0.00937564	-0.0481872	-0.0876902	-0.01415	0.0381858	0.0953373	-0.100729	0.0222593	0.0428865	-0.0212455	0.00797642	0.0295346	-0.0255012	0.0938175	-0.0397168	0.0631282	0.106368	-0.00143232	0.0112031	0.0569041	0.201568	0.092909	-0.112871	-0.0162325	0.0491007	-0.0426886	-0.00274108	-0.000551511	0.101157	0.0350828	0.0889597	0.0363675	-0.0187434	0.0992797	0.0803247	0.0710961	0.13563	0.0171464	0.150798	-0.0683544	-0.132214	0.0522616	-0.111101	0.0629221	0.0364409	0.0984656
290148	XR_017692	LOC647121	-0.0520382	-0.253044	-0.177241	0.0531014	0.0860851	-0.248467	-0.00785285	-0.151591	-0.059015	-0.0283907	-0.246846	-0.0616876	0.0627076	0.11087	-0.0415128	0.00784459	0.000979561	0.0601561	-0.0557124	-0.159197	-0.139762	0.029247	-0.0577769	0.0881351	0.0210644	0.111133	0.0511753	-0.0142157	-0.0114418	-0.113027	-0.0601972	0.00651948	-0.14389	-0.0581977	0.193678	-0.109522	-0.112987	0.134379	-0.190076	-0.0848617	0.00408283	-0.00685684	-0.075606	-0.0449852	-0.000740841	-0.0476851	-0.0427464
290156	NM_002868	RAB5B	-0.246484	0.29774	0.0387621	0.152653	-0.269327	0.14694	-0.226786	0.0387045	-0.0486181	0.0220359	0.214686	0.0693677	0.324264	0.0670867	-0.0198303	-0.368465	0.102665	0.049595	0.201809	-0.199639	0.119167	0.0812051	-0.0431825	-0.0151872	-0.311332	-0.257011	-0.116747	-0.149064	0.152118	0.332307	0.204817	-0.402965	0.175088	0.172634	0.0587974	-0.349533	0.226088	-0.313258	0.24694	0.0118867	-0.00770469	0.236894	-0.273293	0.0492655	-0.191639	0.190568	0.0352721
290189	NM_004628	XPC	-0.129837	0.0141911	-0.0731784	0.305588	-0.0388529	0.197787	-0.153172	0.0327533	-0.118385	-0.1581	0.217345	0.00731381	0.114163	0.173611	-0.0702173	-0.211344	0.066775	0.0766647	0.211886	-0.174863	-0.0532331	0.188888	-0.077895	-0.0227438	-0.273974	-0.0653005	-0.115217	-0.164564	0.285568	0.126363	0.202431	0.00473323	0.0985582	0.131534	0.222712	-0.0754024	0.0642888	0.0802822	0.0642644	-0.0568162	-0.00232952	0.206686	-0.0438328	0.329196	-0.0901237	-0.160453	-0.0582178
290193	NM_001042762	FIGNL1	0.122097	-0.173412	-0.0394618	-0.0405402	0.114245	-0.0953451	0.19293	-0.110952	0.0242267	-0.060535	-0.227774	-0.0721089	-0.16789	0.0476439	0.0642161	0.206519	-0.00686516	0.189259	-0.139265	0.0914026	-0.0750792	0.0324162	0.0800267	0.0933374	0.114615	0.153575	0.0720174	0.0658929	-0.0828912	-0.222976	-0.299537	0.294603	-0.164699	-0.238866	0.0818949	0.108806	-0.323451	0.35258	-0.221488	-0.0554742	0.0778865	-0.312229	0.256517	-0.0938309	0.151461	-0.0200437	-0.0684699
290196	NM_005382	NEFM	0.154723	0.057184	0.110302	0.0258469	0.037157	0.214356	0.11259	-0.00740012	0.156794	0.0790972	-0.045158	0.155849	0.110549	0.114936	0.144912	0.0140017	0.147601	-0.0221593	0.0675332	0.163585	0.0999712	-0.0205379	-0.0156728	0.200314	0.0123719	0.143911	0.110343	-0.0241594	-0.0792364	0.26308	-0.0701821	-0.0745213	0.0743814	-0.074628	-0.0954933	0.0223819	-0.0456029	-0.0505661	0.00025518	0.0607014	0.149747	-0.0745363	0.209153	-0.0575876	0.109406	0.138865	-0.0419561
290221	NM_182896	ARL13B	0.00254387	-0.027666	-0.0108738	-0.00746597	0.0411328	-0.332658	0.0169816	-0.0742975	0.0876047	0.0630291	-0.00163807	-0.0342023	-0.112681	0.0998893	0.041447	0.112088	0.0402608	0.0249909	-0.128547	-0.00979549	-0.0861423	0.000765542	0.0184633	0.0600491	0.03072	0.160983	0.143014	-0.0710458	-0.00996835	-0.278267	-0.0899542	0.17624	-0.123738	-0.21031	0.207079	0.0913633	-0.112172	0.253259	-0.0538759	-0.151877	-0.045158	-0.182089	0.168885	-0.0267688	0.123153	-0.0441867	0.0159527
290239	NM_207127	PAOX	-0.164965	-0.0794419	-0.0720915	-0.13917	0.0213525	-0.011236	-0.0545749	-0.018809	-0.174905	0.0933872	0.0985476	-0.109398	0.0291971	-0.159173	-0.248369	0.0715726	-0.0397586	0.0731866	-0.0138952	-0.150225	-0.0987365	-0.223711	0.0828089	-0.0833196	0.0805864	0.0905215	0.0103552	0.120089	0.0597031	0.0111702	0.0310329	0.0227606	-0.224889	0.108254	0.129209	0.0161752	0.0827108	-0.11385	-0.133838	-0.203392	-0.0531344	0.0805864	0.057645	-0.0161255	-0.181967	0.0171462	0.0185374
290253	NM_016586	MBIP	0.0418215	-0.289953	-0.0760509	-0.012339	0.199976	-0.134148	0.0804876	-0.0188748	-0.17018	-0.257813	-0.168021	-0.136381	0.0788496	-0.209533	-0.179041	0.21862	-0.0727756	0.0483027	-0.0488801	-0.0339467	-0.133835	-0.145387	0.13219	-0.215996	0.299627	0.0964975	-0.0430014	0.2162	0.10147	-0.141179	-0.0335929	0.264624	-0.0640424	0.0447472	-0.0654319	0.0293953	-0.10692	0.176986	-0.076414	0.0132121	-0.0320782	-0.0461211	-0.0193686	-0.0937733	-0.0755	-0.0770963	-0.0307283
290270	NM_145014	HYLS1	-0.150599	0.0464337	-0.0480555	0.0692352	0.00533401	-0.109404	-0.113521	-0.00507061	-0.0609084	0.07927	-0.0228177	-0.086827	-0.0197638	-0.0101741	-0.072843	0.0146932	-0.184816	0.0608064	0.0636972	-0.116039	-0.0205869	-0.0958327	-0.154571	0.0396431	-0.0410423	0.0903404	0.0639012	-0.117027	0.0264231	-0.0801669	0.0320865	0.127295	-0.257594	-0.0424835	0.132551	0.178751	-0.0112196	0.0829159	-0.0194677	-0.198411	-0.0634567	-0.115496	0.0623534	0.0547395	-0.0333955	-0.14913	0.0827022
290279	NM_032738	FCRLA	0.0401668	-0.0168169	-0.103816	-0.0209245	0.183176	0.21508	0.0667657	0.0526158	-0.0203494	-0.0660995	-0.187176	-0.0761012	0.174952	-0.0280118	0.0418668	0.0945549	0.102706	0.122345	-0.0999333	-0.0162325	-0.0248014	0.267051	0.248657	-0.0136973	0.154423	0.144635	0.0932218	0.122443	-0.141203	-0.0786194	-0.106327	0.0831728	-0.0079271	-0.0543288	0.142511	-0.0053012	-0.0870818	0.136766	0.018233	0.136648	-0.0636954	-0.225683	0.0121743	-0.203104	0.0181012	0.0215501	-0.00753186
290292	XM_933707	LOC440345	0.00806794	-0.032078	0.109002	-0.114196	0.0708815	-0.0784541	0.142405	-0.0103799	0.0393159	0.0801837	-0.00386057	0.0460229	-0.187423	-0.177249	0.071567	0.183027	-0.0181836	-0.126288	-0.0144467	0.0802242	-0.0293287	-0.122841	0.197095	-0.0707748	0.112171	0.0337573	0.185974	0.0984895	-0.0848174	-0.071104	-0.127375	0.193724	-0.083107	-0.0260778	-0.0111701	0.0324986	-0.0313129	0.13824	-0.0264481	0.0314702	0.131301	-0.0181916	0.0442606	-0.0487305	0.064766	0.0424581	0.0368279
290327	BX102536		-0.0826387	-0.0438984	0.0565257	0.0793599	-0.142603	0.312541	-0.113842	0.105149	0.0686876	0.0878473	0.138898	0.154976	0.0715811	0.0768575	0.0523541	-0.222686	0.213347	-0.0271229	0.238622	-0.177982	0.166119	0.0539666	-0.0837473	0.010487	-0.155798	-0.156933	-0.041281	0.0259044	0.102243	0.313984	0.0127836	-0.283787	0.277728	0.131196	-0.113306	0.0072768	0.139797	-0.315357	0.165167	0.156643	-0.055398	0.240681	-0.109964	0.0990414	-0.0846699	0.0798456	0.10352
290347	NM_012341	GTPBP4	0.0829186	-0.137391	0.11813	-0.042812	0.13107	-0.0535292	0.0635884	-0.0989921	-0.0397604	0.0357826	-0.083558	-0.126083	-0.24739	-0.105108	-0.0835937	0.164868	-0.125252	-0.0958974	-0.109276	0.150414	-0.210569	-0.27855	0.187258	0.0156482	0.093551	0.102589	0.128683	0.0912623	0.0660743	-0.228771	-0.130511	0.243756	-0.168947	0.0814932	0.0141499	0.254861	-0.233538	0.15858	-0.157034	-0.0637718	-0.0211138	-0.152093	0.283549	0.039256	-0.0143641	-0.1044	0.149682
290360	NM_003344	UBE2H	-0.0651694	-0.150694	-0.17725	0.0620576	-0.205854	0.109421	-0.0252379	0.0190066	-0.00903875	-0.0502251	0.0160844	0.0429074	-0.0145698	0.195532	0.046378	-0.256938	0.0317247	0.151156	0.0240409	-0.212629	0.132107	0.183085	-0.131161	0.0511427	-0.135298	-0.156143	-0.221206	-0.0726101	0.141912	0.166327	0.10208	-0.104658	0.0302351	0.0713604	0.0322922	-0.0932241	0.142999	0.0262174	0.0363098	-0.102478	-0.0860689	-0.0180106	0.0297322	0.0471914	-0.0375896	-0.107668	-0.00842501
290369	NM_005850	SF3B4	-0.175362	0.0532164	-0.0801008	0.0837802	0.0574806	-0.0855826	-0.0739601	-0.122394	-0.192941	-0.0389929	0.108829	-0.160599	0.0727912	-0.0384987	-0.240598	0.0869984	-0.0960134	0.135952	-0.000814942	-0.173446	-0.182615	0.0313543	0.0440715	-0.0346795	0.0206281	0.108236	0.193613	-0.0899946	0.206323	0.0306625	0.087847	0.0775259	-0.183023	0.101562	0.31236	-0.0105859	-0.0345726	0.0658109	-0.146613	-0.236681	-0.0531344	0.0735485	0.06828	0.284365	-0.169397	-0.176393	0.0934362
290370	NM_020412	CHMP1B	-0.244253	-0.171536	-0.0725442	-0.0461623	-0.0713671	0.141721	0.104713	-0.0721985	-0.125431	-0.11907	0.00920282	0.0542216	0.272405	-0.0236079	-0.0869193	-0.0646253	0.0742326	0.11106	0.0219047	-0.142018	0.0621394	0.0161505	-0.00394289	-0.0464753	0.069655	-0.0532329	-0.0652676	0.0881508	0.0872869	0.292755	0.0283659	-0.138753	0.0228594	0.02253	-0.122558	-0.118874	0.226706	-0.142989	-0.0492662	0.10042	0.0218546	0.135425	-0.138478	0.0659508	-0.123284	0.0671114	-0.0876082
290379	NM_032870	SFRS18	-0.118608	-0.0284401	0.0610703	-0.0809208	-0.160706	0.0270572	-0.000493896	-0.01713	0.0256223	-0.0016381	0.14076	0.172302	-0.163307	0.0871562	0.173079	-0.165035	0.0301033	0.0162822	-0.0274244	-0.0647045	0.140595	0.0624954	-0.106435	-0.071747	-0.150836	-0.224672	0.00734259	-0.019303	0.0667748	0.161949	0.00345729	-0.101086	0.0341207	0.0133642	-0.0487227	-0.0642037	0.256404	-0.0450351	0.136918	0.152101	0.0756978	0.123573	-0.186099	0.141608	0.0822509	0.0695571	0.0434795
290386	NM_005873	RGS19	-0.179898	0.103642	0.07652	-0.0729147	-0.0431907	-0.196395	-0.0276002	-0.0730464	-0.112819	0.0709891	-0.0412151	-0.144423	0.149064	-0.0995024	-0.208338	0.00297156	-0.0439156	0.0759277	-0.170685	-0.0580897	-0.155073	-0.225432	-0.0265795	0.0467304	0.0681321	0.0302671	0.120213	0.0138371	-0.00599253	-0.113027	-0.0859702	-0.11107	-0.228487	0.00234602	0.0832942	-0.123245	-0.090572	-0.194922	-0.182091	-0.136154	-0.00475781	0.0206775	-0.0315841	0.0861344	-0.12521	0.0288843	0.137442
290390	NM_016513	ICK	-0.22436	-0.162613	-0.0970169	-0.0538754	0.0381202	-0.347444	-0.137993	-0.0432814	-0.184121	-0.096602	0.0533074	-0.16786	-0.151921	-0.0679019	-0.245242	0.113208	-0.241677	0.110723	-0.0341783	-0.0744707	-0.22151	-0.235792	-0.119637	-0.037182	0.0242089	0.00488128	0.147394	0.0258552	0.0355026	-0.205452	0.13108	0.0276915	-0.262723	0.032548	0.151954	0.0206534	0.0837689	0.0736064	-0.0775338	-0.278977	-0.0391657	0.123827	-0.0197391	0.102639	-0.145016	-0.0433061	0.0962106
290392	BX537514		0.18621	-0.0252707	0.143542	0.10845	0.17692	0.09202	0.0990089	0.157922	0.137096	-0.0152943	0.0492493	0.117564	0.0613867	0.0865958	0.112813	0.132042	0.0490276	-0.12726	0.0260659	0.198162	0.00458495	0.169284	0.105792	-0.0396515	0.0239373	0.0727747	-0.0989595	-0.0871469	-0.00864311	0.0183029	0.051044	0.204286	-0.00266707	-0.110642	0.00817388	0.0876677	0.0284937	0.15025	-0.0183566	0.0930569	0.0740674	0.00773764	0.050418	0.048706	0.197386	-0.133655	-0.152515
290400	NM_022132	MCCC2	-0.154312	0.0665679	-0.244525	0.164507	-0.158185	0.0044203	-0.0670785	-0.0977162	-0.111058	0.0494635	-0.0969259	0.0508055	0.0535871	0.142265	-0.0868205	-0.17198	-0.0772536	0.146785	0.186968	-0.230375	0.0562292	0.0869261	-0.218242	0.170286	-0.189382	-0.00952381	-0.0483683	-0.19674	0.147978	0.0580488	0.0518916	-0.0965081	0.0481141	0.0766036	0.0268922	0.0663967	0.0198299	-0.00759768	-0.00279051	-0.0913895	-0.054937	-0.00345723	0.0911635	0.166021	-0.0866949	-0.0705851	0.110023
290411	NM_021033	RAP2A	-0.155123	-0.23012	-0.0716473	-0.0576619	-0.096095	-0.286218	-0.0230895	-0.210052	-0.0286309	0.0576871	-0.0980458	-0.041899	-0.103956	0.0155	-0.02365	-0.100441	-0.0222913	0.204703	0.00616971	-0.0420878	0.0366713	-0.0630381	-0.138323	0.00495541	-0.0821343	-0.104375	0.041668	-0.00935099	-0.0961526	-0.201698	0.0435779	-0.124307	0.0295354	-0.0922524	0.0170721	-0.109416	-0.0284814	-0.036548	0.0649888	0.00951601	0.0520892	-0.0735817	-0.217838	-0.0877564	-0.0568392	0.0103553	0.0372479
290414	CD237661		0.00878417	0.0348603	0.0232622	0.0035807	0.0365149	0.0761493	0.046969	0.137153	0.0274454	-0.0529372	-0.00918636	0.025518	-0.155419	0.0909252	0.135141	0.0646582	-0.0812295	-0.107833	-0.0552185	0.059168	-0.0379224	0.0569876	0.0401615	-0.072133	-0.0611765	-0.0175413	0.0589952	-0.0720007	-0.00827266	-0.00426394	0.0228014	0.178743	-0.133888	0.000543288	0.0452978	0.0473568	0.0558265	0.219271	-0.0263329	-0.0506997	0.0238714	-0.00820681	0.131267	0.125275	0.124766	0.0201343	0.0244312
290424	XR_015557	LOC729486	-0.247447	-0.112928	0.0325968	0.0921023	-0.122699	0.0964317	-0.181826	-0.112088	-0.0994423	-0.00551515	0.00260115	0.0124873	0.223806	-0.0602299	-0.0508971	-0.184344	0.0320456	-0.0150884	0.0474971	-0.176434	0.051208	-0.00367954	-0.0099025	-0.208727	-0.166581	-0.0531177	-0.163568	0.0260691	-0.00777054	0.0741085	0.0958562	-0.155044	-0.0403599	0.0142325	0.0916409	-0.174462	0.0601481	-0.172121	0.00595145	-0.0686862	-0.0812614	0.0582297	-0.288488	0.0436599	-0.133919	-0.0423182	-0.0576125
290452	NM_213674	TPM2	0.00576281	0.0115158	-0.0226119	-0.214587	0.0583696	-0.0834918	0.113768	-0.223773	-0.036196	-0.00617368	-0.208825	-0.164566	-0.0872622	-0.152843	-0.0490449	0.0190065	-0.211717	0.117834	-0.259456	0.122929	-0.0599333	-0.239236	0.0312715	-0.00313622	0.0996341	0.00944149	0.126922	0.115117	-0.232161	-0.144035	-0.0675151	0.067014	-0.188242	0.0821271	-0.0792114	-0.0168585	-0.0224228	0.056962	-0.0465662	-0.0875535	0.0424252	-0.0351238	-0.0448533	-0.172845	-0.00418164	0.0874186	0.0532333
290468	NM_024094	DCC1	0.0681576	-0.0158456	0.015574	-0.0098778	0.235454	-0.18171	0.0793928	-0.1691	-0.0381881	0.0368363	-0.241693	-0.268861	-0.229848	-0.159765	-0.117097	0.276372	-0.200794	0.0610615	-0.153217	0.11441	-0.220068	-0.15636	0.07801	0.0709723	0.192222	0.31613	0.205524	0.00102893	-0.0671444	-0.368016	-0.236443	0.396569	-0.287911	-0.114049	0.145409	0.250029	-0.327789	0.360375	-0.211478	-0.226177	0.0344159	-0.256436	0.320295	-0.0739271	0.0439895	-0.121052	0.00662639
290477	NM_018994	FBXO42	-0.0018688	0.217533	-0.0123637	-0.040071	0.0100013	0.0315348	-0.224243	0.190806	-0.0955815	-0.194158	-0.0666176	-0.163875	-0.0149731	-0.0499899	-0.119023	-0.026316	-0.109085	0.0460225	-0.162462	-0.024497	-0.0632094	-0.0566172	0.0425651	-0.103034	-0.115373	0.0162901	-0.13484	-8.23147e-006	0.0895505	-0.144521	-0.110204	-0.00744966	-0.00190152	0.00212376	0.0560645	-0.0490937	-0.142497	-0.0148332	-0.0405736	-0.0660438	-0.048961	-0.0605921	0.0112524	-0.0117134	-0.109488	-0.0242994	0.0123061
290484	NM_003628	PKP4	-0.0242367	-0.0923982	-0.206956	0.0792035	0.109092	-0.0594065	0.14015	-0.158827	-0.0586693	0.0445657	-0.232416	-0.0843328	-0.0139689	-0.15746	-0.0679368	0.16258	-0.0686022	-0.0274769	-0.0686856	-0.0155493	-0.0831625	-0.0606919	0.0883487	0.0760018	0.118665	0.272486	0.0342924	-0.0134749	-0.143121	-0.145517	-0.157938	0.203232	-0.229013	-0.0769164	-0.0266947	0.240653	-0.18433	0.166112	-0.166797	-0.105334	0.0137384	-0.335376	0.228366	-0.171265	-0.0693098	-0.0908017	-0.154407
290538	NM_014034	ASF1A	0.254346	-0.0188418	-0.059843	0.0928514	0.242813	-0.13456	-0.0370829	0.0798785	0.0890535	0.0192125	-0.0986134	-0.0604447	-0.220604	-0.0123884	0.0110223	0.174795	-0.0712116	0.030967	0.0310831	0.119414	-0.236679	0.0580166	0.102647	0.223922	0.170186	0.0867515	0.0355766	-0.102029	-0.0952385	-0.252667	-0.0972474	0.203158	-0.109333	-0.191254	0.0417418	0.128381	-0.234715	0.223057	-0.119235	-0.133808	0.162827	-0.195498	0.233914	-0.0252049	0.152128	-0.176887	-0.126313
290561	XM_001132711	RFNG	-0.230661	-0.0798206	0.0652264	0.116863	-0.153188	0.211145	-0.123053	0.113842	-0.108547	-0.0357497	0.300614	0.158771	0.198824	-0.0174672	-0.060059	-0.14503	0.0651285	-0.105281	0.205761	-0.173981	0.183883	0.151635	0.0409517	-0.152703	-0.152875	-0.278133	-0.11236	-0.0398485	0.118937	0.298986	0.255169	-0.169803	0.144688	0.147873	-0.0617607	-0.119293	0.276144	-0.242097	0.19164	0.0924185	-0.0306623	0.353329	-0.18413	0.227897	-0.116666	0.075878	-0.140784
290563	XM_001128878	LOC731052	-0.0192972	-0.0242911	-0.0413221	-0.102178	0.000197556	-0.164012	0.140108	-0.29738	0.0711572	0.137525	-0.065424	0.0261765	-0.0565998	0.0713507	0.160948	-0.0044203	-0.0318563	0.225215	-0.144879	0.015253	0.0691855	0.0125779	-0.112516	0.0982845	0.050739	-0.0823723	0.0767835	-0.0551261	-0.190214	-0.0898143	-0.0945721	0.0385489	-0.161349	-0.261964	-0.00022225	-0.101949	-0.0098285	0.103379	0.00600084	-0.0773625	0.0738119	-0.100877	-0.0492653	-0.106359	0.137467	0.0375603	-0.0611192
290564	NM_201380	PLEC1	-0.0543433	-0.0854015	-0.00465903	-0.00288926	0.0365314	0.061415	-0.146084	-0.0633826	-0.10481	0.0370585	-0.0988768	-0.10576	0.0961522	-0.123909	-0.120274	0.0259867	-0.0221595	-0.013722	0.0542801	-0.0518996	-0.124254	-0.0968288	0.0931806	-0.100087	0.01792	0.0231222	-0.038046	0.0818949	0.0338479	-0.12828	-0.170714	-0.0752622	-0.0844817	-0.0132612	0.140371	-0.0542138	-0.167652	-0.0680745	-0.105554	-0.0426078	-0.119102	0.032712	-0.0950158	-0.0768164	-0.180535	-0.00564681	0.0884396
290575	NM_020901	KIAA1542	0.122264	-0.0357828	0.0322269	-0.13811	0.108283	0.0302265	0.196139	-0.149577	0.0776288	-0.055103	-0.138345	-0.0198879	-0.0647089	-0.216031	0.0407562	0.111637	0.152728	0.0332642	-0.041678	0.225226	0.0812953	-0.0496952	0.132694	-0.0323134	0.0710802	0.0894035	-0.0456239	0.182421	-0.253312	-0.0897952	-0.0756285	0.112414	0.0858701	-0.0146773	-0.0884568	0.0664348	-0.107481	0.0877904	0.00633844	0.135313	0.215776	-0.124471	-0.0415367	-0.361562	0.00534649	0.125463	-0.276107
290592	NM_003958	RNF8	-0.0105459	-0.0669959	-0.23552	0.116278	-0.000551511	-0.206421	0.00797633	-0.154061	-0.0351094	-0.071697	-0.0982759	0.0191385	-8.2315e-006	0.16049	0.0236087	0.00914516	0.0846456	0.214827	0.0640265	-0.0331977	0.00947442	0.150474	-0.0934111	0.219584	0.0445407	0.02653	-0.0808169	-0.171437	0.0181916	-0.0118946	-0.135705	0.140062	0.0384584	-0.098615	0.0274026	0.0216246	-0.0552091	0.253983	-0.0161422	-0.116208	0.111479	-0.259449	0.12432	-0.0810474	0.0508217	-0.107989	-0.0600984
290593	NM_020402	CHRNA10	0.118756	0.0700421	0.0637864	0.0396268	0.1267	0.0189655	0.120288	0.039421	0.0803324	0.179598	0.0434215	0.085774	-0.148526	0.0666757	0.0553386	0.0691778	0.196317	0.14379	0.032742	0.215791	-0.0245135	0.0627503	-0.0721333	0.253846	-0.0592755	0.214382	0.119769	-0.0475371	0.00619837	-0.0281109	-0.104027	0.00443691	0.109527	-0.0482049	-0.0981364	0.228143	-0.107472	0.0155412	0.0213283	0.132315	0.261896	-0.0997008	0.100285	-0.0577856	0.194983	0.136743	-0.0207601
290646	NM_000977	RPL13	0.0888259	0.16454	0.0856491	0.0327451	0.0492328	0.0405402	0.0969263	0.185498	0.147538	0.0614242	0.0651115	0.0905809	0.0607158	0.0813358	0.0614381	0.0191794	0.134834	0.084991	0.0814946	0.166392	-0.00936745	0.0741715	0.104401	0.149798	0.152094	0.143878	0.0357084	-0.0779276	-0.062288	0.142307	0.0270489	0.0282924	0.134012	0.031943	-0.0440468	0.0820783	0.0534313	0.0600161	0.0292141	0.0687565	0.0561967	-0.0448948	0.159741	-0.0674081	0.128644	0.244394	0.0473398
290653	NM_001007468	SMARCB1	0.0115668	0.271499	0.0654898	0.186806	0.0317901	0.211573	-0.0240771	0.0902749	-0.0567924	0.131713	0.0651441	-0.0285884	0.0724372	-0.0204388	-0.0755924	-0.00600074	-0.0131623	-0.00700504	0.293964	-0.0609296	-0.0279623	-0.0207684	0.0749808	-0.0489529	0.00342431	0.047405	-0.0336833	-0.0949665	0.150818	0.093535	0.152127	0.0339063	0.0861198	0.201873	-0.000683212	0.0996856	-0.00831389	-0.0180764	0.0737963	0.0215262	-0.0633496	0.128691	0.127415	0.129918	-0.0664452	-0.0529944	0.0375687
290669	XR_018848	LOC650369	0.00718296	-0.263622	0.0711863	-0.0245794	-0.00502947	-0.108985	-0.175677	-0.105594	-0.0685233	-0.110435	-0.0527971	-0.000666763	-0.0697293	-0.0934444	-0.0435627	0.0518996	-0.0728253	-0.113563	0.026852	-0.00269994	0.076981	-0.127336	-0.0970663	-0.188141	0.0419891	-0.124625	-0.241151	0.0375274	-0.0185621	-0.124568	0.0325394	0.105292	-0.0585151	0.0626224	-0.0713095	-0.0402037	0.0282426	0.0335929	-0.031058	0.0288938	-0.140792	0.173974	-0.138437	-0.0723964	-0.0980878	-0.0429522	-0.103611
290670	NM_015306	USP24	0.0355648	0.0995596	0.0217723	0.121472	-0.019912	0.0594065	-0.0518008	0.0991731	0.0407401	-0.0313458	0.0222498	0.129393	0.00758945	0.176475	0.0868205	-0.0422357	0.130685	-0.133351	0.0361456	0.0445407	0.0653332	0.198292	-0.00082315	0.0627902	-0.0887356	0.0257233	0.00065852	-0.187142	-0.0141088	0.0988937	-0.0053258	0.015739	0.14468	-0.115646	0.0823888	0.0521229	-0.0164631	0.0838872	0.0436851	0.124341	0.137631	-0.0164959	-0.00173684	0.070972	0.0700177	0.0668233	-0.0484179
290687	NM_153809	TAF1L	-0.0478807	-0.136684	-0.150151	0.0622302	-0.0415444	0.11222	0.0430014	-0.182328	-0.148851	-0.139114	-0.167289	-0.0711869	0.0295264	0.025707	-0.0915867	-0.00720254	-0.0441461	0.216028	0.122883	-0.128099	-0.0422686	0.0387792	-0.0270816	0.059621	0.0740094	-0.06074	-0.149739	-0.0136066	0.0615305	0.121522	0.0305225	0.0216164	-0.0821356	0.0804643	-0.111825	-0.0267859	0.0352064	0.119324	-0.0909839	-0.112611	0.0653005	0.0536694	0.0420875	-0.0413057	-0.067894	-0.00853607	-0.154415
290706	XM_373896	LOC388755	-0.161507	-0.11599	-0.0825784	-0.163288	-0.103231	0.0684776	-0.00232128	-0.109356	-0.153938	-0.0337494	-0.000781993	0.131475	-0.00880771	-0.123728	-0.0318652	-0.0646582	-0.0123721	0.0546903	0.0213531	-0.138791	0.211096	-0.124685	-0.0737296	-0.260652	-0.015681	-0.258246	-0.164383	0.177133	-0.0672431	0.0907033	-0.00672517	-0.171746	0.110263	0.0767683	-0.142544	-0.148335	0.119457	-0.286868	0.126874	0.228968	0.0301602	0.209763	-0.327769	-0.0187349	-0.130018	0.0683379	0.041775
290707	NM_005839	SRRM1	0.195409	0.0224062	0.176641	-0.239274	0.0426641	-0.0654898	0.173636	0.148612	0.389662	0.163513	0.0263821	0.291507	-0.215724	0.170977	0.36769	0.0750878	0.229103	0.0376265	-0.136997	0.297257	0.144183	0.205335	0.0893492	0.17767	0.0843403	0.11138	0.0963501	0.00600077	-0.222605	-0.00595966	-0.249655	0.15297	0.163136	-0.246193	-0.0370912	-0.0205216	0.0477598	0.209361	0.103315	0.178837	0.178814	-0.251408	0.159444	-0.192034	0.451948	0.183868	0.00493071
290730	NM_139076	CCDC98	0.00256857	-0.201498	-0.187341	-0.0944236	0.135598	-0.108581	0.189045	-0.137573	-0.0607108	-0.096795	-0.130494	-0.0783731	-0.0396265	0.0586248	-0.0288853	0.113833	0.111744	0.26317	-0.165927	0.0895341	-0.0446393	0.0783405	0.00272463	0.06577	0.149616	0.164242	0.0112113	0.119216	-0.0940285	-0.0599997	-0.1334	0.228808	-0.122512	-0.0483691	0.0553566	0.0599842	0.0199286	0.263202	-0.0507149	0.0146526	0.116459	-0.222358	0.125341	-0.175315	0.0653916	0.0615963	0.00940041
290762	NM_016456	TMEM9	-0.0382321	0.0155328	0.0287691	0.0443266	-0.0132445	-0.0833272	-0.0601476	0.0087007	-0.0833405	-0.0574564	0.107281	-0.190084	-0.012125	-0.103396	-0.162034	0.0119109	-0.182478	0.0908268	0.108643	-0.0714247	-0.142001	-0.0945568	0.0339385	-0.193968	-0.0512658	-0.0699428	0.0128082	0.139071	0.140545	-0.0794014	0.29515	-0.0273209	-0.0501144	0.211504	0.113981	-0.144952	0.107068	-0.0109067	0.109587	-0.105194	-0.214793	0.221674	-0.0210973	0.142677	-0.148275	-0.0874926	0.0455863
360041	BX109005		0.0642059	0.106309	0.106697	-0.1462	0.0438492	-0.0352718	-0.0244805	0.0185703	0.0175588	0.127392	-0.0218053	0.018554	0.0789977	-0.134914	0.0481312	-0.0191382	0.154367	-0.12251	-0.126736	-0.0250238	0.0841009	0.0533822	0.123324	-0.0401205	0.0833687	-0.0635716	-0.0609543	0.0580895	-0.12027	-0.0121662	-0.120905	-0.108716	0.0946889	0.021073	0.100432	-0.172363	-0.0556454	-0.16696	-0.00394294	0.238097	0.0346382	0.0613247	-0.195851	-0.244854	-0.0660748	0.108648	-0.0310658
360053	XM_001133189	INPP5A	-0.138736	-0.132683	0.056641	-0.0959793	-0.0835004	-0.248022	-0.0391737	-0.205886	-0.0377765	0.0560323	0.0369594	-0.0131129	-0.0915014	-0.0679346	-0.111631	-0.0082397	-0.14239	0.112747	-0.0614911	0.0416761	-0.0281434	-0.188562	0.0525911	-0.0290326	-0.0719763	-0.173083	0.0242747	0.0450344	-0.0722397	-0.152045	0.153032	0.0174265	-0.12038	0.0721585	-0.0460551	-0.0747024	0.157528	-0.0203647	0.0594569	-0.0695752	0.0295099	0.148735	-0.101288	0.0217312	-0.046673	0.0250073	-0.0279708
360056	NM_002525	NRD1	-0.108543	-0.162671	-0.0644694	0.115595	0.0772036	-0.0118287	-0.160951	0.0307366	-0.0799246	-0.132982	0.0616377	-0.0930669	-0.090407	-0.0634651	-0.0935957	-0.0116229	-0.0374128	0.139237	0.172225	-0.0941112	-0.0521795	0.0979816	0.0695812	-0.0684702	-0.151666	-0.0688812	-0.049488	-0.0656133	0.0451994	-0.0326053	0.198809	0.0756	0.133955	0.15348	0.0895341	-0.00115244	-0.0734918	0.158046	0.11498	-0.12158	0.021402	0.0102812	0.0522207	-0.0417627	-0.058749	0.0490435	-0.0318479
360064	NM_057174	PEX16	-0.0676927	0.0180599	0.101248	-0.0666343	0.0278061	-0.0755076	0.0616954	-0.0624115	-0.024836	0.222389	0.20727	-0.0983269	-0.102952	-0.121835	-0.0347465	-0.00483189	0.0631861	-0.0408533	-0.0106231	0.0123802	0.0407459	-0.0249049	-0.0426723	0.00563039	0.0291726	0.0624195	0.207311	0.0540398	0.0852705	-0.00559747	-0.0331568	-0.0471677	0.0308524	-0.119705	0.0330577	0.0983442	-0.0313995	-0.172319	0.0381619	-0.0121214	0.0865628	-0.0163643	0.0987533	0.0741579	-0.0297819	-0.0187267	0.103685
360066	NM_013378	VPREB3	-0.00314486	0.0671361	-0.117003	-0.0719766	0.162416	-0.0618762	0.0585921	-0.196602	-0.0897783	-0.127022	-0.139771	-0.088593	0.230829	-0.113933	-0.0553507	0.0917319	-0.00679933	0.108352	-0.0302065	-0.069754	-0.0688154	0.125047	0.321326	-0.00963917	0.205245	0.00355601	-0.0290738	0.0923575	-0.107792	0.0741253	-0.0243737	0.0612192	-0.163737	-0.0555391	0.00121003	-0.124537	0.0347456	0.06186	-0.0459655	0.00850761	-0.0284317	-0.0380956	0.0278225	-0.22035	-0.0386474	0.0047496	-0.115686
360068	NM_198947	FAM111B	0.0157407	-0.0224472	-0.0895094	-0.180303	0.211657	-0.205252	0.0288514	-0.119357	-0.0533514	-0.00632185	-0.095362	-0.215619	-0.163725	-0.20987	-0.149934	0.196576	-0.0809249	0.070783	-0.185428	0.144636	-0.198667	-0.228815	0.0964156	0.0870979	0.166367	0.310368	0.213657	0.0959048	-0.139326	-0.182575	-0.176855	0.237039	-0.241575	-0.0596547	0.150315	0.304086	-0.116962	0.188189	-0.188002	-0.171189	0.117735	-0.23119	0.249866	-0.20159	-0.00591027	0.0120509	0.0372971
360086	NM_001144	AMFR	-0.0190173	0.128699	-0.0592915	0.090242	-0.0230811	0.109635	-0.0724125	0.0443184	-0.0200449	-0.0403347	0.0346876	0.00898068	0.13759	0.111973	0.0302682	-0.0617442	0.0309755	-0.124774	-0.0216083	-0.0599089	-0.057431	-0.0107258	-0.148801	0.0859125	-0.0812202	0.0296086	0.0116723	-0.140404	0.0788578	0.163618	0.028407	-0.126784	-0.0638119	-0.0255757	0.0856814	-0.249914	0.0680669	-0.1307	-0.0878724	-0.110496	-0.0683956	-0.0340702	0.0302671	0.210759	0.00539168	0.0225955	0.0118781
360093	NM_177938	PH-4	0.00928636	-0.0510598	-0.0638271	0.153254	0.165651	0.0118615	-0.0222744	0.149912	-0.0984215	-0.0543942	0.111241	0.110007	0.0647325	0.120246	0.0426817	0.0146438	0.121482	-0.0325887	0.21745	0.0374039	-0.0847759	0.20375	0.0671526	0.0656547	0.108895	0.00399226	-0.0383588	-0.176787	0.0717622	0.0744625	-0.026843	0.0565269	0.144532	0.0691787	-0.0249496	-0.0476614	-0.00864315	0.12311	0.0525917	0.0816925	0.172606	0.0118369	-0.0475203	0.0258552	0.00190972	-0.0885133	-0.0191959
360114	NM_000269	NME1	0.122781	0.091559	0.0455122	-0.0892299	-0.000600902	-0.0491832	0.101124	-0.0233529	0.109831	0.164196	-0.0503688	-0.105842	-0.0317243	-0.128116	0.0547168	0.0482942	0.0120058	0.126947	-0.146666	0.162647	-0.0416185	-0.0125286	0.0570939	0.0741829	0.113867	0.21108	0.136923	-0.00319382	-0.0854516	-0.142505	-0.217495	0.0626844	-0.0116232	-0.120108	0.0450346	0.211061	-0.217973	0.0363258	-0.109695	0.0189415	0.0570857	-0.342029	0.199392	-0.153625	0.0525588	-0.112928	0.0807352
360133	NM_178448	C9orf140	-0.135146	-0.0372639	0.0272792	0.0487717	0.0743799	-0.120188	-0.0137137	-0.221008	-0.179054	-0.0188009	-0.163478	-0.224229	-0.152159	-0.274249	-0.268726	0.202535	-0.0797478	0.0573656	-0.00726039	-0.041388	-0.159304	-0.281456	-0.0270405	-0.0542952	0.0374204	0.179965	0.17087	0.0184467	0.0559825	-0.161816	-0.121983	0.244933	-0.311882	0.101661	0.149311	0.30649	-0.211905	0.153756	-0.272096	-0.219592	0.0136643	0.00564681	0.136996	0.0510271	-0.236682	-0.0579415	0.0388693
360136	NM_005647	TBL1X	0.111329	-0.0385315	-0.0482201	0.0200931	0.0912627	-0.0294769	0.0847845	-0.0153518	-0.104052	-0.101989	-0.182369	-0.143436	0.0958805	-0.221016	-0.187133	0.085632	0.108122	0.250263	0.0620838	0.021797	-0.159682	-0.0759039	0.115175	-0.161346	0.15174	0.123842	-0.040499	0.30077	-0.0151789	-0.118658	0.0732689	0.0504355	-0.0330008	0.290931	0.0831955	-0.0717555	-0.0942268	0.056608	-0.0537935	-0.0784162	0.0602546	0.0298227	-0.0636046	-0.21946	-0.165553	-0.117768	0.0686346
360156	NM_007211	RASSF8	0.0239486	0.00318558	-0.0213937	0.026489	0.00357247	0.0291312	-0.0466232	-0.0928925	-0.0321212	-0.0768746	-0.154736	-0.0837895	0.0184962	0.0476439	-0.058388	-0.12618	0.0110715	0.0403098	-0.0187354	-0.0645268	-0.0234515	-0.057177	0.0308517	0.0779938	-0.0343089	-0.0179199	-0.0901185	-0.000979545	-0.0671938	0.0769566	-0.0810066	-0.113078	0.0836256	0.0722162	0.11115	-0.00716979	-0.0683467	-0.0246122	-0.0874773	0.0556059	-0.00191794	-0.0522536	0.0766267	-0.137055	-0.00674989	-0.0221098	-0.0459237
360167	XM_001129796	LOC645513	-0.0901057	-0.032753	0.0607485	0.0713424	0.244196	-0.142314	-0.0696056	-0.0031362	-0.134716	-0.137237	0.122666	-0.131031	0.0314937	-0.0154094	-0.15819	0.227592	-0.0219948	0.0355767	0.106041	0.0916331	-0.229057	0.00385241	0.137104	0.0462942	0.134453	0.153558	0.104046	-0.0379388	0.126107	-0.157634	-0.0913207	0.297196	-0.045373	0.0183977	0.0826028	0.189477	-0.168187	0.27266	-0.0990509	-0.16797	0.0953455	0.0315431	0.224612	0.189218	0.0195335	-0.0313126	0.0845214
360180	NM_012263	TTLL1	-0.191152	0.124353	-0.0964567	-0.00486482	-0.0573406	-0.0259374	-0.0789154	0.161148	-0.172929	-0.10408	0.0925879	-0.0678367	0.191588	-0.00953208	-0.16494	-0.0766761	-0.105694	0.0204883	-0.0351413	-0.125547	-0.0458246	0.0502706	0.0215748	0.0245547	-0.0141829	-0.0627485	0.0726677	-0.117751	0.0281106	0.192132	0.0777139	-0.0543126	-0.0413065	0.158261	0.146084	-0.106872	0.0889915	-0.0854842	-0.0386803	-0.0795687	-0.0324404	0.101247	0.0117792	0.174277	-0.0929427	0.0440303	0.0426805
360187	NM_206831	DPH3	0.0192807	0.00590196	0.184789	-0.0870564	-0.26782	-0.0172614	-0.152768	0.160942	0.113395	0.131038	0.28509	0.0605928	-0.0166441	0.0746927	0.0977112	-0.223509	-0.1463	-0.145237	-0.162486	-0.0493643	0.195242	-0.0356842	-0.226111	-0.181505	-0.168556	-0.241734	-0.178336	-0.0260855	0.13093	-0.0552336	0.0154177	-0.149644	0.108535	-0.00784475	-0.119595	-0.130332	0.068997	-0.265721	0.195459	0.0854544	-0.235709	0.116723	-0.169906	0.0963333	-0.0176156	-0.080644	0.175439
360193	NM_176812	CHMP4B	-0.117084	0.246705	0.059201	0.0823973	-0.0970988	0.0851875	-0.163297	0.141911	-0.0478031	-0.0876333	0.249003	0.0700016	0.391894	0.117538	-0.0605118	-0.195176	0.102549	-0.0293948	0.0666853	-0.142026	-0.000452731	0.0875682	-0.0553486	-0.0013582	-0.0669057	-0.125917	-0.0852125	-0.107264	0.248657	0.28975	0.0779609	-0.216378	0.0992246	0.101331	0.0888093	-0.18653	0.135615	-0.197762	0.0914943	0.0117879	-0.129482	0.134939	-0.0975182	0.156316	-0.0750143	0.0040499	0.0612097
360195	NM_001024211	S100A13	-0.122122	0.0378895	-0.0196074	-0.0545502	-0.108467	0.0606083	-0.109537	0.0391408	-0.108325	-0.0549869	0.0479979	-0.154647	-0.151089	-0.14969	-0.0451513	-0.139153	-0.172839	-0.226524	-0.00565521	-0.134363	0.0309421	-0.172461	0.0971894	-0.0945968	-0.114994	-0.108367	-0.0451745	-0.0637033	-0.118632	0.0768167	0.0584933	-0.0538681	-0.0197231	0.192867	-0.0882496	0.123549	0.0350994	-0.0967778	0.0436522	-0.0216826	-0.14955	0.061728	-0.0915257	-0.0833522	-0.169949	-0.0455943	-0.0500066
360204	NM_020177	FEM1C	-0.0270358	-0.228629	-0.070544	0.0452733	0.0998481	-0.0848911	-0.0932547	0.172886	-0.0210986	-0.116329	-0.122254	-0.000839624	0.0449934	-0.0215501	0.0401052	0.0845948	-0.0488546	-0.184831	0.0107589	0.0476028	-0.0110549	-0.0278641	0.00755652	0.0751292	0.00149813	0.122048	0.0595878	-0.011417	-0.0943413	-0.0409025	-0.0872049	0.0952158	-0.0296176	-0.13569	-0.0537103	0.093413	-0.0468788	0.0658603	-0.127384	0.0365739	-0.0273697	-0.142652	0.024538	-0.0375603	0.0239703	0.0943824	-0.0323664
360220	NM_032043	BRIP1	0.0789258	0.129144	0.114871	0.0761414	0.0660084	0.0159114	0.019484	-0.0493232	0.0228931	0.21137	-0.000683215	0.0341282	0.173166	-0.0421865	-0.0697067	0.041643	0.0799453	0.132964	-0.00643722	0.0657862	0.0184961	-0.0736073	-0.0379555	0.222984	0.160827	0.167338	0.137697	-0.0281928	-0.128732	-0.0152366	-0.245275	-0.0901121	0.100426	-0.0748914	-0.0549944	0.0941868	-0.204843	-0.136964	-0.0472412	0.0793217	0.176442	-0.0525417	0.106622	-0.0950245	-0.00379475	0.0815824	-0.044689
360224	NM_004855	PIGB	-0.0555041	0.0419064	-0.0105034	0.0968354	-0.153328	-0.0738445	-0.0302672	-0.0230976	0.0499681	0.032704	-0.0260856	0.0787024	0.0511423	-0.000584437	0.00923605	-0.166942	0.0791716	-0.109924	0.10451	-0.107355	0.0558176	0.0518017	-0.170507	0.0675809	-0.0764377	-0.0228917	-0.0624277	-0.116977	0.127177	0.0398242	0.00688156	-0.128175	0.185912	-0.0349268	-0.100827	0.049497	-0.0813115	-0.107561	0.111316	0.0585199	-0.00219781	-0.111545	-0.13749	-0.0136478	-0.0931731	-0.0882993	0.0509532
360278	NM_145812	AIFM1	-0.0325641	-0.0874597	-0.00944157	-0.0165207	-0.051052	0.0748161	-0.153922	0.0754091	-0.125555	-0.00194266	0.206447	0.00788591	0.0875753	-0.0648563	-0.113607	0.0243241	0.00471673	-0.0865056	0.139948	-0.140743	0.187357	0.0566833	0.149987	-0.166014	-0.0621069	-0.127555	-0.0734665	0.031609	0.167611	0.0541308	0.311952	-0.0475052	0.174101	0.05223	-0.0529368	0.0117878	0.122626	-0.0858467	0.150096	0.01257	-0.0605347	0.169356	0.0296169	0.102919	-0.098878	0.0601478	-0.11423
360300	NM_032304	HAGHL	-0.0466294	-0.151401	0.0899045	-0.144529	-0.0404743	-0.047438	0.0373381	-0.102153	-0.0545698	0.0180107	0.0575464	0.00236247	-0.129161	-0.139573	-0.066628	0.024785	-0.147206	-0.165857	-0.0665454	0.10049	0.0386303	-0.105019	-0.0474628	-0.196874	0.0969836	-0.0249496	-0.0182575	0.0872618	0.056748	0.0457509	0.0217066	0.0328938	-0.0543702	0.125574	-0.0830638	0.0031198	0.0901933	-0.0688401	-0.0399644	0.0690896	-0.015788	0.189201	-0.0850722	0.145591	-0.088547	-0.0464257	-0.000707912
360324	NM_012171	TSPAN17	-0.00551997	-0.171075	-0.000526818	-0.0803974	0.173117	-0.00732604	0.0436848	0.00369596	-0.0680417	0.162838	0.0725445	0.0629473	0.0352433	-0.123794	-0.0190443	0.0474299	0.195049	0.0733186	0.0634382	0.0815704	-0.000749067	0.0565598	0.0885302	-0.0311153	0.12828	0.0127671	0.130956	0.201664	-0.0967123	-0.0332473	-0.105134	-0.0622152	0.0764396	0.0118124	0.109281	-0.00907957	-0.033161	-0.15942	0.0332064	0.183846	0.240155	0.0693754	-0.142742	-0.0923578	0.0121169	0.0657371	0.116115
360341	NM_152286	PNPLA7	0.00325187	0.0785858	0.0040499	-0.113093	0.048961	-0.0571017	0.338858	-0.0941602	0.0749028	-0.000444505	0.040499	0.12363	0.0215912	-0.0696879	0.0799058	0.0368523	0.0975034	0.0025847	-0.0100263	0.0989591	0.0389595	-0.0378326	0.0776725	-0.0154424	0.128634	-0.00794337	0.127317	0.212397	-0.122814	0.0999391	-0.0676303	-0.0274032	0.0737887	-0.0309674	-0.107017	-0.0853624	0.0163561	-0.082529	0.0921199	0.186039	0.102672	0.0360704	-0.177627	-0.113241	0.0408451	0.00495536	-0.04245
360343	NM_005103	FEZ1	-0.0222322	-0.0773597	-0.1826	-0.0169487	0.0581887	-0.0433553	0.039569	-0.0641978	-0.0577558	-0.0966473	-0.112039	-0.0812957	0.00896414	-0.0261104	-0.0171222	-0.0210233	0.0689235	0.221289	-0.139808	-0.0526324	-0.0494055	0.184735	0.0315268	-0.0750637	-0.0387705	0.0905054	-0.139664	0.0778865	0.0067087	-0.103446	-0.0351076	0.144491	-0.0939979	0.0704549	0.195795	-0.0926808	-0.0571026	0.184016	-0.0461219	-0.0746587	0.0654325	-0.254091	-0.0384493	-0.183127	0.0446029	-0.0912877	0.0331485
360348	NM_000816	GABRG2	0.0649386	-0.0823394	0.189703	0.0491997	-0.0434788	0.0702885	0.0861509	-0.0533895	0.0685806	-0.0588146	-0.0316913	0.0243326	-0.0184962	0.00487305	-0.0158873	0.0945549	0.00419812	-0.0203813	0.0308032	0.0656462	0.0273367	0.0618443	0.0471583	0.0092934	0.0872539	-0.136387	0.0630204	0.0919373	-0.0482284	0.0124461	-0.0788087	-0.00311157	0.114247	-0.0222007	-0.0958884	-0.0863502	-0.0626258	0.0296005	0.0658611	0.0457112	0.0387457	0.13242	0.0401943	0.0543444	0.047027	0.141919	-0.0675315
360349	BQ447393		-0.000411629	0.119513	-0.0668316	0.0965473	-0.0967037	0.0817632	0.00412398	-0.264338	0.0264905	0.117349	0.00413221	0.00864318	0.0841836	-0.0293288	-0.0476455	-0.096514	0.0491344	0.07722	0.11671	-0.113776	0.0642137	-0.121203	-0.0934358	0.0515541	-0.0101741	-0.0572828	0.0318888	-0.0632259	-0.00162984	0.175496	0.0663791	-0.152154	0.152549	0.0803819	-0.0836729	0.0765299	0.0580737	-0.118287	0.0968942	0.0625123	0.0571019	0.0899786	-0.120254	-0.00662636	-0.0414871	0.0416102	-0.0130305
360369	NM_001040275	ESR2	0.00322717	-0.143269	-0.076199	0.186402	-0.0666422	0.0663703	0.0160514	0.00665929	-0.0475891	0.0980792	-0.0276578	-0.0614901	0.0384411	-0.0690541	-0.136886	-0.125291	-0.117802	0.140916	0.269153	-0.00879948	-0.0674075	-0.0910337	0.0511012	0.0328438	-0.0587318	0.0814833	-0.0933205	-0.0377907	-0.0325885	-0.0116559	0.180213	-0.0952898	0.208171	0.364966	-0.0945384	-0.0930179	-0.0495952	-0.0731369	0.131302	-0.0194106	-0.0191382	0.0018027	0.0261843	-0.0221345	-0.0949676	-0.0856982	-0.0293043
360379	NM_138771	CCDC126	0.0014901	-0.175799	0.0767258	-0.178451	-0.0260692	0.00983661	0.13875	0.00309505	0.14848	-0.0625929	-0.0668151	0.164072	0.0366549	0.0905795	0.208272	0.0835906	0.121449	0.00112772	0.0146278	0.0258387	0.0858954	0.0371823	0.0921599	-0.0878717	0.0917566	-0.173873	-0.0998481	0.0324238	-0.0172532	0.0603125	-0.101511	0.0269917	0.0181097	-0.0880703	-0.0913117	0.0946066	0.0398573	0.0961357	0.026728	0.184944	-0.133745	-0.0165947	-0.00395934	-0.113298	0.125062	0.113512	0.0472408
360382	XM_927451	LOC653226	0.0479466	-0.0195991	0.00384411	-0.060411	-0.0265054	0.0379718	0.176121	-0.125884	0.0721862	-0.0235423	-0.102285	-0.0204473	0.0557355	-0.0262997	0.0110141	-0.047405	0.0702485	0.149641	-0.0900635	0.0436928	0.0364901	-0.0255675	-0.0441538	0.0969181	0.120962	0.113965	0.0148249	0.0586328	-0.0727747	0.12046	-0.137467	0.00625607	0.0226124	0.0335192	-0.0612504	0.126126	-0.0218877	0.0383506	-0.100088	0.0380227	0.103396	-0.0845952	0.0168004	-0.172351	0.027905	0.0275508	-0.0342514
360390	BU624523		0.125004	0.0603778	0.0667657	0.00186855	0.0366878	-0.15336	-0.0708403	-0.0529368	0.114671	0.101034	-0.1745	-0.111868	-0.121629	0.0415526	0.0688917	0.0522451	-0.033906	0.112221	-0.0291897	0.0924069	-0.0970737	-0.0762167	-0.0506896	0.192593	-0.0111537	0.134148	0.151065	-0.0897971	-0.192749	-0.259549	-0.109496	0.128414	-0.131221	-0.0301196	0.13889	0.173721	-0.181663	0.219592	-0.0671123	-0.116027	0.00785285	-0.167873	0.0810059	-0.15476	0.137368	0.0741988	0.0298887
360397	NM_006530	YEATS4	0.162838	-0.192964	0.0119029	0.00936753	0.19336	-0.262965	0.0174345	0.0510769	0.0303433	-0.147564	-0.069779	-0.053226	-0.0650623	-0.0357909	-0.0151919	0.209781	0.00367544	-0.108279	-0.0659368	0.162236	-0.196355	-0.0296259	0.158326	-0.0544603	0.24321	0.0276003	-0.0642721	0.0276497	0.0998572	-0.26209	-0.0093511	0.403833	-0.185906	-0.171755	0.0287939	0.0254937	-0.0497973	0.344524	-0.179623	-0.177895	-0.0632843	-0.174452	0.24418	0.0342763	0.105525	-0.12996	-0.0953796
360402	NM_022830	TUT1	0.0798479	0.052953	0.114953	0.0129482	0.103314	-0.0138042	-0.0804959	0.146702	0.039958	-0.0240609	0.0965802	-0.0892306	0.0837308	-0.144496	-0.0304246	0.133243	-0.0307286	-0.0464835	-0.0956775	0.0981936	-0.0762316	-0.0366226	0.108211	-0.218704	-0.0175578	0.0522287	-0.0298968	0.0723464	0.00049389	-0.226861	0.0899213	0.16097	-0.0998502	-0.0157636	0.0693501	-0.0071204	-0.0792124	0.0112278	0.0291975	-0.13166	-0.0851137	-0.0266289	-0.00395934	0.011129	0.0401207	-0.18036	-0.017813
360463	NM_018838	NDUFA12	-0.115281	0.122427	0.0802325	0.0644444	-0.207203	0.00341606	-0.292029	0.278554	0.0613694	0.142777	0.239586	0.110509	0.0908182	0.235586	0.100271	-0.242211	-0.0877489	-0.182329	0.112141	-0.169602	0.104597	-0.0781676	-0.275484	0.0384824	-0.183176	-0.115825	-0.11948	-0.189513	0.166466	0.123835	0.03598	-0.240283	0.0293212	-0.022283	0.0450344	-0.0868524	0.149691	-0.270891	0.0906053	-0.131421	-0.215591	0.18711	-0.00950735	0.195622	0.0148415	-0.049636	0.167191
360487	NM_015120	ALMS1	-0.097515	-0.211787	0.0521795	-0.030934	0.0548136	-0.146051	-0.0879124	-0.0045191	0.0389619	0.02858	0.0775655	-0.113942	-0.0745939	-0.174903	-0.0750244	0.0526073	-0.0515051	-0.195655	-0.0509215	-0.0647572	-0.129621	-0.0916264	0.139779	-0.157239	0.0424169	-0.0126518	0.0568056	0.0865539	0.153526	-0.226005	-0.00446149	0.0292471	-0.0720518	-0.0848847	0.0153023	0.0620997	-0.0729893	-0.0433389	0.0356017	-0.0851334	-0.211731	-0.0202742	0.0306787	-0.0106433	-0.0179201	-0.164819	0.0390751
360491	NM_015104	ATG2A	-0.164759	0.250442	0.0176566	0.00505414	-0.13931	0.152274	-0.203153	0.131737	-0.0769937	0.0779118	0.210875	0.081567	0.117571	0.154011	0.00771317	-0.104597	-0.108377	-0.0692766	0.0256254	-0.111545	0.123019	0.0126109	-0.146373	-0.112097	-0.22984	-0.219607	0.0167429	-0.141161	0.0780182	0.126486	0.15779	-0.186258	0.00186859	0.0146112	0.036095	-0.129608	0.159643	-0.187843	0.15468	-0.0305976	-0.0943659	0.244072	-0.119858	0.290926	-0.0527891	0.0787343	0.074693
360538	XM_926429	LOC653189	0.0330621	-0.0125859	0.104227	-0.0835827	-0.0102647	0.0402107	-0.0733345	0.153304	-0.0392748	-0.100771	0.0172779	0.0256579	0.0734168	0.120773	-0.0560913	0.0317982	-0.0193607	-0.0491999	-0.0953153	-0.0439892	0.0463843	-0.173194	-0.176689	0.00428863	0.0507143	-0.061629	-0.0940614	0.0301354	0.108557	0.055069	-0.0616131	-0.0684628	-0.0188999	0.0581565	-0.113438	0.0161917	0.0150062	-0.121892	-0.0569051	0.00246131	0.0602958	0.170425	-0.0866197	0.137326	0.0004692	0.00801748	-0.0849659
360544	NM_002642	PIGC	-0.0493299	0.0129893	-0.00132528	-0.163972	0.0451417	-0.121876	0.0727092	0.0580241	-0.0247907	-0.0661903	0.0392727	0.00279876	0.0477347	0.0411906	-0.0748642	0.163922	0.0803326	0.0156318	-0.0978511	0.0321688	-0.107923	-0.0455458	0.0933127	0.0538839	0.14499	0.0828336	0.181843	0.101305	-0.0341526	-0.0286376	-0.0924158	0.0249585	-0.0647506	-0.0388535	0.0655968	-0.047036	0.0419153	0.0512742	-0.129936	-0.0634263	-0.0145616	0.0706266	0.101799	0.00121004	0.0350419	0.241925	0.117917
360561	NM_014694	ADAMTSL2	-0.00925343	0.103593	0.0640493	-0.0760673	-0.0590528	-0.0623698	-0.0563776	-0.15788	0.0275113	0.174888	0.0300121	0.0597614	0.103058	0.0511999	0.0493577	-0.157608	-0.0333956	0.191268	-0.0907714	-0.0461129	0.211837	-0.0622065	-0.158514	-0.0747177	-0.0825702	-0.133621	-0.174286	-0.0581389	-0.0674078	-0.118016	-0.0221181	-0.119656	0.183072	0.0484267	-0.0177059	-0.0640095	-0.0301522	-0.149937	0.214013	0.179338	0.000255177	0.101437	-0.260254	-0.236195	-0.0127178	0.0967449	-0.002453
360577	NM_001024465	SOD2	0.0153126	0.115825	0.118855	0.0288514	-0.138824	0.030333	0.0682145	0.0202083	0.0908481	0.179292	0.0405237	0.0646675	-0.046294	0.0480144	0.0460897	-0.089616	0.0418577	0.0716638	0.0847952	-0.0202248	0.0675392	-0.0256251	-0.0282752	-0.0457344	-0.0460964	-0.0566572	0.117357	-0.0813187	0.179496	0.0606829	0.0160597	-0.133271	0.118157	0.0165374	-0.0521134	0.123409	-0.00173686	-0.192395	0.0525094	0.01946	-0.0746762	0.148216	0.0903239	0.190181	-0.00385238	-0.00476604	0.195211
360593	NM_012473	TXN2	0.0571259	0.154332	-0.0111784	0.0154094	0.166869	0.00382763	-0.0328272	0.12316	-0.0831265	-0.0317986	-0.0230153	-0.096318	0.0860357	-0.0780511	-0.0901215	0.154151	-0.11679	0.0519081	-0.0708588	0.103108	-0.207556	0.090795	0.212949	0.0820437	0.106055	0.139844	0.189053	-0.0189241	0.0174755	-0.12032	-0.0606582	0.118849	-0.0661909	0.0385488	0.0330164	-0.0461961	-0.170731	0.079006	-0.0744219	-0.101803	-0.105297	-0.124123	0.265588	0.0426063	-0.0306297	-0.103865	0.0601808
360598	NM_031445	AMMECR1L	0.212977	-0.348397	0.00938391	0.0223074	0.101354	-0.0549615	0.0109973	0.0170721	0.075479	-0.116361	-0.0303002	0.0206613	-0.192979	0.0438739	0.0795436	0.156752	0.0674086	0.0165865	0.0173854	0.104985	0.0213936	-0.0226205	-0.0726101	-0.0849083	0.084447	-0.074075	-0.0884722	0.144734	-0.0934605	-0.212357	0.075014	0.0800201	0.0147429	-0.102023	-0.0497592	0.0202417	-0.066223	0.0929584	0.0782908	-0.0552107	0.0256905	0.00558919	-0.0442277	-0.0962757	0.128297	-0.0376591	-0.169257
360600	NM_181877	ZSCAN2	-0.133294	0.151912	-0.0184633	0.127761	-0.119003	-0.0244886	-0.109948	0.234351	-0.00966434	-0.0686431	0.0289996	0.117383	0.182748	0.0521795	-0.00857751	-0.14024	0.0416437	-0.199853	0.0536298	-0.0772444	0.0756554	-0.141518	-0.171125	-0.0176402	-0.101972	0.068527	-0.0626006	-0.155402	0.0670127	0.208579	-0.0709065	-0.118618	-0.00867618	0.0414216	0.0525909	-0.0856423	-0.00311977	-0.169264	-0.0397998	-0.0601334	-0.0766929	0.0280777	-0.101222	0.10929	-0.114361	-0.101478	0.0760759
360608	AA602559		0.0946994	0.147253	-0.0495701	0.00451086	0.0396429	-0.0810223	0.0119439	-0.0350003	0.088395	0.02723	-0.0993707	0.0579093	0.021122	0.125176	0.145505	-0.137589	0.115226	0.167257	0.0662573	0.139878	0.058534	-0.0359229	0.0146603	0.211954	-0.0442361	0.0739597	0.0286786	-0.0626497	-0.303841	0.0499654	-0.0991406	-0.0483364	0.0951499	0.0723067	0.00776228	-0.0205874	0.0587323	0.0510189	0.0596544	0.0316431	0.137861	-0.116064	-0.0876898	-0.307562	0.125285	0.130445	-0.0529205
360609	XM_932991	LOC643977	0.0797408	0.137507	-0.0102811	-0.0250238	0.0777218	0.204132	0.0811215	0.154579	-0.0411846	-0.0472986	0.0993542	0.0772207	0.267688	0.0920117	-0.0163483	0.0470758	-0.00577035	-0.102474	0.0326553	0.0725442	0.0745853	0.0447719	0.027378	-0.00369596	0.0806852	0.0397004	-0.101058	-0.0214759	0.00654404	0.219659	0.205369	-0.04953	-0.0241435	0.0508139	-0.0552085	-0.0886716	0.188223	-0.0884146	-0.0792457	0.0440649	0.0695315	0.166828	0.0690044	0.0583778	0.0339882	0.161263	-0.205904
360639	NM_002436	MPP1	-0.132158	-0.0690703	0.0613165	-0.0244393	-0.130082	-0.179059	-0.244937	-0.0565093	-0.0325822	0.022785	-0.00153929	-0.142374	0.162152	-0.0968354	-0.153811	-0.175059	-0.129113	0.0520645	-0.0502301	-0.0581638	-0.0330164	-0.179516	0.0762484	-0.0751045	-0.125893	-0.143186	-0.0318312	0.0390583	0.0309916	-0.0998732	0.119901	-0.191024	0.0289426	0.12601	-0.0819443	-0.191592	0.0549128	-0.180937	0.158961	-0.0410438	-0.137236	0.0743881	-0.182105	-0.102532	-0.139698	0.102902	0.00578677
360671	NM_012329	MMD	0.0812556	0.162333	0.178319	-0.192263	-0.110154	-0.244647	0.126354	-0.066988	0.200449	0.25066	0.191909	0.0235506	-0.158358	0.0977573	0.149398	-0.0235008	0.0311484	0.230738	-0.0480734	0.153015	0.0714738	-0.0945321	-0.118567	0.077113	0.0230976	-0.160687	0.143401	0.0339713	-0.114945	-0.12167	0.071993	-0.0691214	0.076003	-0.0492417	-0.0806602	-0.0621244	0.0749155	0.0216653	0.23507	0.0161096	0.0904807	-0.00730134	0.0305964	-0.0832699	0.195903	0.165107	0.100935
360672	NM_001013674	C1orf141	0.0263278	-0.098078	0.0184221	0.0521795	0.0882088	0.18576	-0.0698196	0.0477921	0.00782861	0.0179448	-0.107405	0.0217479	-0.0747174	-0.150653	-0.0497035	0.0112195	-9.05476e-005	-0.154893	0.0284983	0.0048072	0.0279623	-0.0137304	0.0773103	0.0590613	0.06642	0.0275672	-0.0736966	0.056509	-0.0701571	0.0662968	-0.0403098	0.0828765	0.0525675	0.0366308	-0.0631436	0.0608732	0.0472492	0.00561388	-0.0941119	0.103136	0.0110384	0.10226	0.0449685	-0.0810721	-0.0812785	0.0104787	-0.17357
360678	NM_003314	TTC1	-0.0308146	0.11673	0.0525499	-0.123431	-0.0362598	-0.118327	-0.078117	0.143985	0.0376613	0.0372232	0.0847269	-0.107949	0.0436846	-0.116468	-0.000543297	0.031222	0.0217891	-0.129564	-0.0971181	-0.0346629	0.00407458	-0.0418167	0.119546	-0.210637	0.00339961	0.0188254	-0.00823973	0.0627814	0.111265	-0.146003	-0.0200685	0.0396849	0.0610461	-0.0217562	0.144141	-0.0432492	-0.119522	-0.0284481	0.0809578	0.0397679	-0.158366	-0.0594561	0.0492983	-0.0368195	-0.0455535	-0.0372558	0.11441
360685	NM_001039091	PRPS2	0.286231	-0.142018	-0.0139359	0.0347781	0.433817	0.0806766	0.250081	0.0256988	0.0855879	-0.0836081	-0.183167	-0.0784801	0.0285386	0.0665517	0.0233124	0.35006	0.207996	0.187012	-0.0968876	0.28011	-0.219871	0.230996	0.265071	0.153617	0.378139	0.427831	0.204717	0.0985389	-0.132107	-0.114789	-0.192832	0.367783	0.0459245	-0.0691787	0.180409	0.214238	-0.228517	0.484128	-0.135352	0.0539101	0.224498	-0.280826	0.282381	-0.218686	0.211716	0.0398487	-0.102005
360692	NM_006585	CCT8	0.07432	-0.0327285	-0.117176	-0.106878	0.119143	-0.169528	0.00825623	0.0756725	-0.0648436	-0.159133	-0.0907362	-0.0987097	0.00905469	-0.0680583	-0.0342978	0.0299215	-0.113201	-0.0154754	-0.168867	0.0852046	-0.0639012	-0.0732125	0.151971	-0.032844	0.075796	0.0405813	-0.100746	0.0481872	-0.026983	-0.114567	-0.0409191	0.217292	-0.0897997	0.00356431	0.0264314	-0.129295	-0.00423104	0.223239	-0.0454633	-0.0281035	-0.0117052	-0.129038	0.101601	-0.120073	0.0605435	-0.0923249	-0.0863821
360706	NM_152868	KCNJ4	-0.00474197	-0.158793	0.0811791	-0.0550688	-0.0106269	0.150249	-0.0709226	0.276192	0.114441	0.0552915	0.322239	0.110098	-0.04096	0.070083	0.0766625	-0.0887599	0.205881	-0.0924155	0.124489	0.047858	0.0843808	0.0740436	-0.0686178	0.0411659	0.0135161	0.0574968	0.0228671	0.108614	0.0777383	0.186609	-0.0397336	-0.159851	0.263232	0.0582635	-0.0587645	0.072414	0.120329	-0.185727	0.219792	0.149078	-0.104013	0.0609707	-0.0262995	-0.0643292	0.0397173	0.0378649	0.000469198
360711	NM_024321	RBM42	-0.161136	0.144717	0.0119357	-0.00251061	-0.0539081	-0.00458493	-0.0954113	-0.0111455	-0.176362	-0.0730881	0.195918	-0.0980631	0.152373	-0.062082	-0.209326	0.0343005	-0.044179	-0.0285552	-0.0148994	-0.143072	-0.0765938	-0.0518758	5.76205e-005	-0.131631	-0.0156152	-0.03407	0.0508542	-0.00991892	0.139277	0.0807596	0.105454	-0.0340544	-0.158262	0.0933468	0.203572	-0.103349	0.0274276	-0.122106	-0.0769902	-0.141809	-0.0809651	0.105791	-0.0200436	0.267269	-0.16692	-0.115735	0.112698
360719	XR_015982	LOC731786	-0.0298885	-0.00230482	0.116698	0.0183481	-0.108129	0.179134	-0.0589625	0.292162	0.130058	0.21624	0.13005	0.171494	0.0664614	0.118007	0.136265	-0.13205	0.147939	-0.109743	0.0489091	-0.0727421	0.144883	0.0346101	-0.11334	-0.061852	-0.106409	0.00209903	-0.116336	0.00403344	0.157831	0.085312	0.0711702	-0.195495	0.267267	0.0739122	-0.0153271	-0.162667	0.139147	-0.180509	0.229128	0.197161	-0.184362	0.129021	-0.0334117	-0.0577525	-0.0143106	0.119366	0.0263863
360739	AK023329		-0.11487	-0.0934193	0.13508	-0.0570363	-0.238801	-0.166836	-0.221642	0.0892134	0.0804021	0.044393	0.107426	0.0523697	-0.0526818	-0.0433349	0.0479626	-0.104705	-0.104867	-0.26227	-0.0320545	-0.0627325	0.149994	-0.223169	-0.158144	-0.277223	-0.14597	-0.272578	-0.120271	0.0897069	0.0701162	-0.165092	0.132812	-0.175121	-0.0449204	-0.127854	-0.127506	-0.317596	0.109464	-0.27076	0.163036	-0.0856317	-0.155815	0.206677	-0.246196	0.177431	-0.00803816	-0.0328027	0.0650953
360753	NM_021070	LTBP3	-0.0403561	-0.091608	0.0291642	0.209039	0.066527	0.412734	-0.00121003	-0.00999304	-0.0782202	-0.143666	0.02425	0.062412	0.0820681	-0.00970494	-0.0328942	-0.0440301	0.0714915	0.0603701	0.214231	-0.092802	0.033428	0.145823	0.138034	-0.0668154	-0.0163148	-0.213154	-0.157831	0.0218216	0.106894	0.222754	0.126436	0.0465666	0.0642235	0.116568	-0.0731695	0.0674832	0.0419645	0.0326132	0.0546167	-0.0153276	0.011129	0.145689	0.0115488	0.0790636	-0.0797392	-0.0773679	-0.0399394
360762	NM_001175	ARHGDIB	-0.0584431	0.0127835	0.120814	-0.0691858	-0.159296	-0.263168	-0.0867436	0.124559	0.115659	0.0672519	0.0818047	0.0262424	-0.0988933	0.0463022	0.104815	0.0105445	-0.1605	-0.21351	-0.169574	-0.0348933	0.0517512	-0.0908855	-0.0632344	-0.0957657	-0.0219452	-0.184805	-0.000732604	-0.0464008	0.0995106	-0.198973	-0.0909832	0.0416523	-0.0962365	-0.253222	0.0421863	-0.0710229	-0.0814761	-0.00384411	0.0906382	-0.113566	-0.23035	-0.136503	0.0727415	0.156366	0.0605597	-0.125045	0.152851
360768	NM_007022	CYB561D2	0.054154	-0.0707659	0.0328025	-0.0597525	0.227741	-0.141557	-0.0754417	0.0336668	-0.118145	-0.0664452	-0.0776478	-0.321592	-0.0803148	-0.229922	-0.202172	0.25869	-0.260242	0.00524349	-0.10712	0.0639094	-0.275384	-0.0253946	0.115504	-0.0926789	0.191687	0.107248	0.152604	0.0180351	0.040713	-0.226367	-0.00698857	0.2092	-0.291418	0.00420637	0.20912	0.123903	-0.188075	0.184715	-0.216944	-0.217065	-0.047825	-0.0380872	0.211524	0.0533319	-0.0942103	-0.16505	0.0374123
[truncated: 13,376 more rows]
[truncated: 319 more columns]
